# Supplementary material for: Human protein synthesis requires aminoacyl-tRNA pivoting during proofreading
Source: Nat Commun. 2025 Sep 2;16:8202. doi: 10.1038/s41467-025-63617-6 (PMC12405580; doi:10.1038/s41467-025-63617-6)
Supplement: Supplementary file 7 — Source Data [file 41467_2025_63617_MOESM7_ESM.xlsx]

## Sheet: Fig2C
0.000 5.700
10.000 5.723
20.000 5.315
30.000 5.607
40.000 5.503
50.000 5.409
60.000 5.251
70.000 5.373
80.000 5.193
90.000 5.330
100.000 5.381
110.000 5.489
120.000 5.510
130.000 5.376
140.000 5.563
150.000 5.675
160.000 5.651
170.000 5.736
180.000 5.861
190.000 5.695
200.000 5.660
210.000 5.592
220.000 5.538
230.000 5.247
240.000 5.882
250.000 5.423
260.000 5.201
270.000 5.353
280.000 5.271
290.000 5.358
300.000 5.613
310.000 5.093
320.000 5.461
330.000 5.486
340.000 5.341
350.000 5.545
360.000 5.510
370.000 5.193
380.000 5.437
390.000 5.438
400.000 5.869
410.000 5.430
420.000 5.719
430.000 5.599
440.000 5.590
450.000 5.558
460.000 5.532
470.000 5.571
480.000 5.458
490.000 5.473
500.000 5.429
510.000 5.287
520.000 5.440
530.000 5.596
540.000 5.498
550.000 5.324
560.000 5.387
570.000 5.432
580.000 5.474
590.000 5.392
600.000 5.290
610.000 5.371
620.000 5.256
630.000 5.165
640.000 5.248
650.000 5.287
660.000 5.346
670.000 5.335
680.000 5.199
690.000 5.246
700.000 5.162
710.000 5.089
720.000 5.212
730.000 5.166
740.000 5.373
750.000 5.110
760.000 5.157
770.000 5.310
780.000 5.345
790.000 5.544
800.000 5.265
810.000 5.195
820.000 5.154
830.000 5.199
840.000 5.058
850.000 5.237
860.000 5.281
870.000 5.130
880.000 5.038
890.000 4.782
900.000 4.940
910.000 4.933
920.000 4.851
930.000 4.619
940.000 4.768
950.000 4.634
960.000 4.961
970.000 4.869
980.000 5.137
990.000 4.884
1000.000 5.181
1010.000 4.969
1020.000 4.740
1030.000 4.968
1040.000 4.862
1050.000 4.806
1060.000 4.449
1070.000 4.287
1080.000 4.350
1090.000 4.202
1100.000 4.325
1110.000 4.262
1120.000 4.239
1130.000 4.432
1140.000 4.421
1150.000 4.280
1160.000 4.271
1170.000 4.350
1180.000 4.535
1190.000 4.632
1200.000 4.665
1210.000 4.423
1220.000 4.484
1230.000 4.385
1240.000 4.291
1250.000 4.256
1260.000 4.098
1270.000 4.180
1280.000 4.084
1290.000 4.086
1300.000 4.270
1310.000 4.108
1320.000 4.005
1330.000 3.985
1340.000 3.794
1350.000 3.837
1360.000 3.795
1370.000 3.930
1380.000 3.993
1390.000 3.892
1400.000 3.963
1410.000 3.613
1420.000 3.950
1430.000 3.867
1440.000 3.926
1450.000 3.940
1460.000 3.884
1470.000 4.099
1480.000 4.447
1490.000 4.229
1500.000 4.360
1510.000 4.271
1520.000 4.439
1530.000 4.291
1540.000 4.172
1550.000 4.085
1560.000 4.025
1570.000 3.885
1580.000 4.119
1590.000 4.027
1600.000 3.879
1610.000 3.938
1620.000 3.854
1630.000 3.575
1640.000 3.466
1650.000 3.491
1660.000 3.649
1670.000 3.578
1680.000 3.632
1690.000 3.413
1700.000 3.444
1710.000 3.443
1720.000 3.451
1730.000 3.304
1740.000 3.176
1750.000 3.337
1760.000 3.343
1770.000 3.304
1780.000 3.431
1790.000 3.370
1800.000 3.419
1810.000 3.358
1820.000 3.385
1830.000 3.439
1840.000 3.368
1850.000 3.163
1860.000 3.323
1870.000 3.375
1880.000 3.371
1890.000 3.366
1900.000 3.241
1910.000 3.343
1920.000 3.262
1930.000 3.320
1940.000 3.288
1950.000 3.206
1960.000 3.268
1970.000 3.390
1980.000 3.370
1990.000 3.375
2000.000 3.241
2010.000 3.185
2020.000 3.347
2030.000 3.216
2040.000 3.331
2050.000 3.381
2060.000 3.320
2070.000 3.346
2080.000 3.337
2090.000 3.251
2100.000 3.252
2110.000 3.312
2120.000 3.357
2130.000 3.267
2140.000 3.353
2150.000 3.329
2160.000 3.091
2170.000 3.239
2180.000 3.377
2190.000 3.372
2200.000 3.174
2210.000 3.239
2220.000 3.229
2230.000 3.307
2240.000 3.295
2250.000 3.259
2260.000 3.353
2270.000 3.488
2280.000 3.309
2290.000 3.306
2300.000 3.240
2310.000 3.247
2320.000 3.438
2330.000 3.339
2340.000 3.247
2350.000 3.351
2360.000 3.318
2370.000 3.366
2380.000 3.376
2390.000 3.364
2400.000 3.232
2410.000 3.247
2420.000 3.254
2430.000 3.381
2440.000 3.324
2450.000 3.262
2460.000 3.375
2470.000 3.460
2480.000 3.280
2490.000 3.188
2500.000 3.344
2510.000 3.369
2520.000 3.233
2530.000 3.224
2540.000 3.139
2550.000 3.368
2560.000 3.360
2570.000 3.247
2580.000 3.315
2590.000 3.228
2600.000 3.339
2610.000 3.237
2620.000 3.270
2630.000 3.309
2640.000 3.159
2650.000 3.131
2660.000 3.258
2670.000 3.016
2680.000 3.094
2690.000 3.325
2700.000 3.213
2710.000 3.424
2720.000 3.274
2730.000 3.395
2740.000 3.327
2750.000 3.286
2760.000 3.135
2770.000 3.156
2780.000 3.181
2790.000 3.308
2800.000 3.331
2810.000 3.221
2820.000 3.229
2830.000 3.419
2840.000 3.299
2850.000 3.246
2860.000 3.476
2870.000 3.411
2880.000 3.260
2890.000 3.405
2900.000 3.445
2910.000 3.317
2920.000 3.333
2930.000 3.281
2940.000 3.354
2950.000 3.298
2960.000 3.207
2970.000 3.394
2980.000 3.406
2990.000 3.333
3000.000 3.373
3010.000 3.376
3020.000 3.455
3030.000 3.282
3040.000 3.336
3050.000 3.354
3060.000 3.462
3070.000 3.373
3080.000 3.272
3090.000 3.406
3100.000 3.326
3110.000 3.374
3120.000 3.370
3130.000 3.501
3140.000 3.350
3150.000 3.400
3160.000 3.398
3170.000 3.392
3180.000 3.366
3190.000 3.291
3200.000 3.233
3210.000 3.329
3220.000 3.247
3230.000 3.471
3240.000 3.181
3250.000 3.254
3260.000 3.416
3270.000 3.244
3280.000 3.335
3290.000 3.236
3300.000 3.256
3310.000 3.320
3320.000 3.426
3330.000 3.181
3340.000 3.339
3350.000 3.293
3360.000 3.309
3370.000 3.299
3380.000 3.348
3390.000 3.186
3400.000 3.185
3410.000 3.337
3420.000 3.030
3430.000 3.271
3440.000 3.307
3450.000 3.394
3460.000 3.189
3470.000 3.173
3480.000 3.387
3490.000 3.350
3500.000 3.277
3510.000 3.147
3520.000 3.242
3530.000 3.090
3540.000 3.277
3550.000 3.254
3560.000 3.519
3570.000 3.304
3580.000 3.247
3590.000 3.435
3600.000 3.393
3610.000 3.271
3620.000 3.390
3630.000 3.369
3640.000 3.249
3650.000 3.194
3660.000 3.399
3670.000 3.324
3680.000 3.318
3690.000 3.379
3700.000 3.200
3710.000 3.290
3720.000 3.264
3730.000 3.316
3740.000 3.295
3750.000 3.170
3760.000 3.352
3770.000 3.371
3780.000 3.385
3790.000 3.336
3800.000 3.274
3810.000 3.192
3820.000 3.235
3830.000 3.250
3840.000 3.345
3850.000 3.543
3860.000 3.348
3870.000 3.251
3880.000 3.270
3890.000 3.339
3900.000 3.423
3910.000 3.327
3920.000 3.267
3930.000 3.336
3940.000 3.349
3950.000 3.431
3960.000 3.281
3970.000 3.386
3980.000 3.272
3990.000 3.152
4000.000 3.408
4010.000 3.267
4020.000 3.321
4030.000 3.460
4040.000 3.286
4050.000 3.374
4060.000 3.549
4070.000 3.393
4080.000 3.281
4090.000 3.387
4100.000 3.406
4110.000 3.417
4120.000 3.201
4130.000 3.343
4140.000 3.227
4150.000 3.300
4160.000 3.290
4170.000 3.367
4180.000 3.357
4190.000 3.154
4200.000 3.243
4210.000 3.275
4220.000 3.382
4230.000 3.268
4240.000 3.397
4250.000 3.436
4260.000 3.379
4270.000 3.317
4280.000 3.171
4290.000 3.293
4300.000 3.323
4310.000 3.368
4320.000 3.149
4330.000 3.177
4340.000 3.113
4350.000 3.345
4360.000 3.326
4370.000 3.201
4380.000 3.217
4390.000 3.205
4400.000 3.337
4410.000 3.279
4420.000 3.293
4430.000 3.168
4440.000 3.417
4450.000 3.199
4460.000 3.438
4470.000 3.290
4480.000 3.366
4490.000 3.227
4500.000 3.243
4510.000 3.072
4520.000 3.067
4530.000 3.146
4540.000 3.074
4550.000 3.172
4560.000 3.318
4570.000 3.218
4580.000 3.369
4590.000 3.238
4600.000 3.079
4610.000 3.305
4620.000 3.219
4630.000 3.291
4640.000 3.305
4650.000 3.342
4660.000 3.329
4670.000 3.362
4680.000 3.237
4690.000 3.119
4700.000 3.263
4710.000 3.263
4720.000 3.391
4730.000 3.343
4740.000 3.302
4750.000 3.340
4760.000 3.396
4770.000 3.305
4780.000 3.312
4790.000 3.281
4800.000 3.395
4810.000 3.375
4820.000 3.437
4830.000 3.311
4840.000 3.416
4850.000 3.539
4860.000 3.410
4870.000 3.162
4880.000 3.327
4890.000 3.190
4900.000 3.153
4910.000 3.348
4920.000 3.395
4930.000 3.371
4940.000 3.261
4950.000 3.294
4960.000 3.385
4970.000 3.386
4980.000 3.379
4990.000 3.222
5000.000 3.250
5010.000 3.253
5020.000 3.184
5030.000 3.233
5040.000 3.368
5050.000 3.396
5060.000 3.236
5070.000 3.330
5080.000 3.323
5090.000 3.426
5100.000 3.267
5110.000 3.412
5120.000 3.565
5130.000 3.658
5140.000 3.421
5150.000 3.267
5160.000 3.372
5170.000 3.261
5180.000 3.221
5190.000 3.208
5200.000 3.297
5210.000 3.293
5220.000 3.267
5230.000 3.258
5240.000 3.374
5250.000 3.368
5260.000 3.373
5270.000 3.256
5280.000 3.345
5290.000 3.295
5300.000 3.235
5310.000 3.263
5320.000 3.234
5330.000 3.223
5340.000 3.033
5350.000 3.197
5360.000 3.157
5370.000 3.241
5380.000 3.358
5390.000 3.406
5400.000 3.243
5410.000 3.323
5420.000 3.277
5430.000 3.349
5440.000 3.343
5450.000 3.162
5460.000 3.331
5470.000 3.292
5480.000 3.272
5490.000 3.265
5500.000 3.350
5510.000 3.274
5520.000 3.368
5530.000 3.342
5540.000 3.303
5550.000 3.283
5560.000 3.336
5570.000 3.276
5580.000 3.127
5590.000 3.283
5600.000 3.268
5610.000 3.385
5620.000 3.468
5630.000 3.286
5640.000 3.439
5650.000 3.358
5660.000 3.230
5670.000 3.382
5680.000 3.214
5690.000 3.324
5700.000 3.266
5710.000 3.359
5720.000 3.444
5730.000 3.301
5740.000 3.296
5750.000 3.258
5760.000 3.472
5770.000 3.266
5780.000 3.322
5790.000 3.568
5800.000 3.397
5810.000 3.249
5820.000 3.320
5830.000 3.228
5840.000 3.287
5850.000 3.469
5860.000 3.407
5870.000 3.333
5880.000 3.346
5890.000 3.123
5900.000 3.242
5910.000 3.193
5920.000 3.244
5930.000 3.322
5940.000 3.360
5950.000 3.385
5960.000 3.308
5970.000 3.372
5980.000 3.409
5990.000 3.275
6000.000 3.233
6010.000 3.289
6020.000 3.108
6030.000 3.279
6040.000 3.081
6050.000 3.249
6060.000 3.260
6070.000 3.288
6080.000 3.194
6090.000 3.347
6100.000 3.381
6110.000 3.390
6120.000 3.371
6130.000 3.337
6140.000 3.274
6150.000 3.264
6160.000 3.316
6170.000 3.282
6180.000 3.377
6190.000 3.303
6200.000 3.348
6210.000 3.344
6220.000 3.380
6230.000 3.290
6240.000 3.323
6250.000 3.194
6260.000 3.333
6270.000 3.451
6280.000 3.374
6290.000 3.453
6300.000 3.378
6310.000 3.566
6320.000 3.236
6330.000 3.382
6340.000 3.295
6350.000 3.436
6360.000 3.374
6370.000 3.402
6380.000 3.331
6390.000 3.382
6400.000 3.493
6410.000 3.304
6420.000 3.373
6430.000 3.675
6440.000 3.458
6450.000 3.414
6460.000 3.456
6470.000 3.303
6480.000 3.234
6490.000 3.438
6500.000 3.455
6510.000 3.165
6520.000 3.438
6530.000 3.252
6540.000 3.368
6550.000 3.363
6560.000 3.248
6570.000 3.390
6580.000 3.410
6590.000 3.375
6600.000 3.388
6610.000 3.327
6620.000 3.349
6630.000 3.397
6640.000 3.448
6650.000 3.386
6660.000 3.408
6670.000 3.279
6680.000 3.159
6690.000 3.275
6700.000 3.487
6710.000 3.460
6720.000 3.383
6730.000 3.361
6740.000 3.268
6750.000 3.382
6760.000 3.246
6770.000 3.447
6780.000 3.270
6790.000 3.353
6800.000 3.463
6810.000 3.309
6820.000 3.423
6830.000 3.414
6840.000 3.237
6850.000 3.354
6860.000 3.422
6870.000 3.460
6880.000 3.522
6890.000 3.460
6900.000 3.460
6910.000 3.251
6920.000 3.244
6930.000 3.466
6940.000 3.365
6950.000 3.256
6960.000 3.280
6970.000 3.356
6980.000 3.487
6990.000 3.355
7000.000 3.376
7010.000 3.396
7020.000 3.384
7030.000 3.438
7040.000 3.383
7050.000 3.293
7060.000 3.270
7070.000 3.263
7080.000 3.401
7090.000 3.270
7100.000 3.471
7110.000 3.398
7120.000 3.370
7130.000 3.460
7140.000 3.397
7150.000 3.349
7160.000 3.491
7170.000 3.307
7180.000 3.126
7190.000 3.420
7200.000 3.428
7210.000 3.409
7220.000 3.396
7230.000 3.450
7240.000 3.301
7250.000 3.405
7260.000 3.435
7270.000 3.545
7280.000 3.463
7290.000 3.412
7300.000 3.324
7310.000 3.331
7320.000 3.438
7330.000 3.435
7340.000 3.242
7350.000 3.151
7360.000 3.306
7370.000 3.434
7380.000 3.403
7390.000 3.376
7400.000 3.549
7410.000 3.347
7420.000 3.295
7430.000 3.322
7440.000 3.405
7450.000 3.375
7460.000 3.450
7470.000 3.334
7480.000 3.402
7490.000 3.278
7500.000 3.279
7510.000 3.346
7520.000 3.319
7530.000 3.402
7540.000 3.400
7550.000 3.327
7560.000 3.437
7570.000 3.166
7580.000 3.551
7590.000 3.190
7600.000 3.455
7610.000 3.327
7620.000 3.353
7630.000 3.366
7640.000 3.323
7650.000 3.362
7660.000 3.377
7670.000 3.296
7680.000 3.192
7690.000 3.264
7700.000 3.292
7710.000 3.295
7720.000 3.443
7730.000 3.382
7740.000 3.272
7750.000 3.341
7760.000 3.191
7770.000 3.253
7780.000 3.313
7790.000 3.262
7800.000 3.296
7810.000 3.317
7820.000 3.363
7830.000 3.172
7840.000 3.333
7850.000 3.203
7860.000 3.068
7870.000 3.192
7880.000 3.281
7890.000 3.329
7900.000 3.459
7910.000 3.331
7920.000 3.342
7930.000 3.424
7940.000 3.278
7950.000 3.328
7960.000 3.397
7970.000 3.308
7980.000 3.343
7990.000 3.251
8000.000 3.372
8010.000 3.351
8020.000 3.390
8030.000 3.454
8040.000 3.442
8050.000 3.495
8060.000 3.199
8070.000 3.367
8080.000 3.309
8090.000 3.358
8100.000 3.359
8110.000 3.127
8120.000 3.368
8130.000 3.305
8140.000 3.273
8150.000 3.548
8160.000 3.302
8170.000 3.130
8180.000 3.230
8190.000 3.322
8200.000 3.524
8210.000 3.314
8220.000 3.375
8230.000 3.316
8240.000 3.307
8250.000 3.323
8260.000 3.326
8270.000 3.351
8280.000 3.311
8290.000 3.487
8300.000 3.406
8310.000 3.333
8320.000 3.242
8330.000 3.359
8340.000 3.320
8350.000 3.289
8360.000 3.345
8370.000 3.296
8380.000 3.322
8390.000 3.220
8400.000 3.319
8410.000 3.341
8420.000 3.294
8430.000 3.296
8440.000 3.478
8450.000 3.352
8460.000 3.343
8470.000 3.185
8480.000 3.187
8490.000 3.467
8500.000 3.519
8510.000 3.315
8520.000 3.361
8530.000 3.196
8540.000 3.180
8550.000 3.433
8560.000 3.352
8570.000 3.462
8580.000 3.334
8590.000 3.279
8600.000 3.289
8610.000 3.340
8620.000 3.375
8630.000 3.398
8640.000 3.364
8650.000 3.501
8660.000 3.327
8670.000 3.362
8680.000 3.420
8690.000 3.382
8700.000 3.368
8710.000 3.183
8720.000 3.447
8730.000 3.315
8740.000 3.321
8750.000 3.363
8760.000 3.324
8770.000 3.343
8780.000 3.278
8790.000 3.151
8800.000 3.264
8810.000 3.405
8820.000 3.275
8830.000 3.386
8840.000 3.294
8850.000 3.419
8860.000 3.260
8870.000 3.405
8880.000 3.269
8890.000 3.399
8900.000 3.269
8910.000 3.348
8920.000 3.396
8930.000 3.340
8940.000 3.356
8950.000 3.412
8960.000 3.447
8970.000 3.351
8980.000 3.635
8990.000 3.382
9000.000 3.404
9010.000 3.317
9020.000 3.409
9030.000 3.154
9040.000 3.359
9050.000 3.405
9060.000 3.330
9070.000 3.289
9080.000 3.358
9090.000 3.271
9100.000 3.333
9110.000 3.258
9120.000 3.409
9130.000 3.221
9140.000 3.332
9150.000 3.253
9160.000 3.270
9170.000 3.230
9180.000 3.226
9190.000 3.309
9200.000 3.251
9210.000 3.208
9220.000 3.338
9230.000 3.263
9240.000 3.373
9250.000 3.400
9260.000 3.410
9270.000 3.322
9280.000 3.251
9290.000 3.163
9300.000 3.120
9310.000 3.179
9320.000 3.389
9330.000 3.138
9340.000 3.463
9350.000 3.419
9360.000 3.516
9370.000 3.326
9380.000 3.371
9390.000 3.352
9400.000 3.418
9410.000 3.348
9420.000 3.454
9430.000 3.270
9440.000 3.316
9450.000 3.263
9460.000 3.431
9470.000 3.311
9480.000 3.368
9490.000 3.194
9500.000 3.271
9510.000 3.383
9520.000 3.265
9530.000 3.321
9540.000 3.260
9550.000 3.327
9560.000 3.373
9570.000 3.336
9580.000 3.254
9590.000 3.423
9600.000 3.321
9610.000 3.359
9620.000 3.269
9630.000 3.234
9640.000 3.243
9650.000 3.238
9660.000 3.293
9670.000 3.347
9680.000 3.280
9690.000 3.377
9700.000 3.333
9710.000 3.401
9720.000 3.384
9730.000 3.198
9740.000 3.243
9750.000 3.284
9760.000 3.303
9770.000 3.450
9780.000 3.242
9790.000 3.271
9800.000 3.377
9810.000 3.238
9820.000 3.228
9830.000 3.409
9840.000 3.396
9850.000 3.449
9860.000 3.317
9870.000 3.291
9880.000 3.340
9890.000 3.439
9900.000 3.361
9910.000 3.242
9920.000 3.307
9930.000 3.381
9940.000 3.377
9950.000 3.451
9960.000 3.451
9970.000 3.369
9980.000 3.443
9990.000 3.316
10000.000 3.544
10010.000 3.387
10020.000 3.336
10030.000 3.476
10040.000 3.248
10050.000 3.305
10060.000 3.424
10070.000 3.428
10080.000 3.410
10090.000 3.500
10100.000 3.324
10110.000 3.390
10120.000 3.411
10130.000 3.299
10140.000 3.461
10150.000 3.210
10160.000 3.412
10170.000 3.229
10180.000 3.242
10190.000 3.422
10200.000 3.369
10210.000 3.155
10220.000 3.241
10230.000 3.421
10240.000 3.442
10250.000 3.354
10260.000 3.327
10270.000 3.344
10280.000 3.225
10290.000 3.243
10300.000 3.225
10310.000 3.401
10320.000 3.435
10330.000 3.353
10340.000 3.309
10350.000 3.432
10360.000 3.318
10370.000 3.238
10380.000 3.355
10390.000 3.335
10400.000 3.259
10410.000 3.253
10420.000 3.326
10430.000 3.265
10440.000 3.344
10450.000 3.336
10460.000 3.450
10470.000 3.343
10480.000 3.439
10490.000 3.409
10500.000 3.454
10510.000 3.514
10520.000 3.333
10530.000 3.311
10540.000 3.350
10550.000 3.437
10560.000 3.330
10570.000 3.423
10580.000 3.334
10590.000 3.440
10600.000 3.296
10610.000 3.409
10620.000 3.404
10630.000 3.332
10640.000 3.528
10650.000 3.362
10660.000 3.256
10670.000 3.265
10680.000 3.411
10690.000 3.353
10700.000 3.425
10710.000 3.465
10720.000 3.417
10730.000 3.576
10740.000 3.569
10750.000 3.391
10760.000 3.223
10770.000 3.287
10780.000 3.367
10790.000 3.372
10800.000 3.401
10810.000 3.406
10820.000 3.434
10830.000 3.262
10840.000 3.260
10850.000 3.300
10860.000 3.385
10870.000 3.464
10880.000 3.413
10890.000 3.381
10900.000 3.256
10910.000 3.235
10920.000 3.341
10930.000 3.422
10940.000 3.214
10950.000 3.378
10960.000 3.296
10970.000 3.414
10980.000 3.459
10990.000 3.320
11000.000 3.505
11010.000 3.207
11020.000 3.234
11030.000 3.301
11040.000 3.317
11050.000 3.290
11060.000 3.295
11070.000 3.201
11080.000 3.399
11090.000 3.389
11100.000 3.327
11110.000 3.264
11120.000 3.336
11130.000 3.258
11140.000 3.467
11150.000 3.427
11160.000 3.306
11170.000 3.422
11180.000 3.302
11190.000 3.304
11200.000 3.427
11210.000 3.097
11220.000 3.429
11230.000 3.301
11240.000 3.375
11250.000 3.431
11260.000 3.318
11270.000 3.420
11280.000 3.349
11290.000 3.275
11300.000 3.251
11310.000 3.158
11320.000 3.452
11330.000 3.462
11340.000 3.545
11350.000 3.365
11360.000 3.266
11370.000 3.318
11380.000 3.383
11390.000 3.425
11400.000 3.297
11410.000 3.291
11420.000 3.175
11430.000 3.428
11440.000 3.254
11450.000 3.320
11460.000 3.343
11470.000 3.243
11480.000 3.264
11490.000 3.274
11500.000 3.178
11510.000 3.254
11520.000 3.245
11530.000 3.507
11540.000 3.306
11550.000 3.390
11560.000 3.456
11570.000 3.590
11580.000 3.357
11590.000 3.410
11600.000 3.306
11610.000 3.422
11620.000 3.254
11630.000 3.346
11640.000 3.248
11650.000 3.181
11660.000 3.204
11670.000 3.318
11680.000 3.321
11690.000 3.513
11700.000 3.450
11710.000 3.384
11720.000 3.504
11730.000 3.303
11740.000 3.388
11750.000 3.534
11760.000 3.421
11770.000 3.449
11780.000 3.511
11790.000 3.248
11800.000 3.418
11810.000 3.196
11820.000 3.362
11830.000 3.454
11840.000 3.359
11850.000 3.489
11860.000 3.149
11870.000 3.338
11880.000 3.406
11890.000 3.391
11900.000 3.215
11910.000 3.402
11920.000 3.449
11930.000 3.333
11940.000 3.374
11950.000 3.376
11960.000 3.415
11970.000 3.415
11980.000 3.389
11990.000 3.254
12000.000 3.480
12010.000 3.435
12020.000 3.280
12030.000 3.370
12040.000 3.284
12050.000 3.162
12060.000 3.381
12070.000 3.261
12080.000 3.304
12090.000 3.475
12100.000 3.378
12110.000 3.381
12120.000 3.208
12130.000 3.281
12140.000 3.271
12150.000 3.190
12160.000 3.298
12170.000 3.415
12180.000 3.376
12190.000 3.341
12200.000 3.285
12210.000 3.273
12220.000 3.253
12230.000 3.437
12240.000 3.277
12250.000 3.377
12260.000 3.368
12270.000 3.322
12280.000 3.505
12290.000 3.264
12300.000 3.393
12310.000 3.549
12320.000 3.466
12330.000 3.409
12340.000 3.380
12350.000 3.405
12360.000 3.238
12370.000 3.282
12380.000 3.386
12390.000 3.427
12400.000 3.417
12410.000 3.344
12420.000 3.290
12430.000 3.240
12440.000 3.430
12450.000 3.377
12460.000 3.402
12470.000 3.425
12480.000 3.341
12490.000 3.197
12500.000 3.407
12510.000 3.423
12520.000 3.270
12530.000 3.408
12540.000 3.405
12550.000 3.420
12560.000 3.333
12570.000 3.216
12580.000 3.293
12590.000 3.312
12600.000 3.447
12610.000 3.390
12620.000 3.257
12630.000 3.375
12640.000 3.218
12650.000 3.331
12660.000 3.334
12670.000 3.191
12680.000 3.277
12690.000 3.217
12700.000 3.140
12710.000 3.180
12720.000 3.317
12730.000 3.196
12740.000 3.305
12750.000 3.394
12760.000 3.237
12770.000 3.331
12780.000 3.348
12790.000 3.437
12800.000 3.340
12810.000 3.468
12820.000 3.167
12830.000 3.208
12840.000 3.440
12850.000 3.349
12860.000 3.280
12870.000 3.305
12880.000 3.354
12890.000 3.531
12900.000 3.285
12910.000 3.166
12920.000 3.244
12930.000 3.286
12940.000 3.438
12950.000 3.272
12960.000 3.347
12970.000 3.379
12980.000 3.417
12990.000 3.321
13000.000 3.358
13010.000 3.464
13020.000 3.343
13030.000 3.242
13040.000 3.382
13050.000 3.336
13060.000 3.142
13070.000 3.330
13080.000 3.292
13090.000 3.425
13100.000 3.226
13110.000 3.342
13120.000 3.172
13130.000 3.340
13140.000 3.391
13150.000 3.328
13160.000 3.315
13170.000 3.352
13180.000 3.402
13190.000 3.402
13200.000 3.381
13210.000 3.242
13220.000 3.285
13230.000 3.323
13240.000 3.422
13250.000 3.404
13260.000 3.287
13270.000 3.439
13280.000 3.166
13290.000 3.296
13300.000 3.555
13310.000 3.437
13320.000 3.367
13330.000 3.326
13340.000 3.267
13350.000 3.133
13360.000 3.198
13370.000 3.336
13380.000 3.421
13390.000 3.571
13400.000 3.359
13410.000 3.295
13420.000 3.401
13430.000 3.301
13440.000 3.368
13450.000 3.225
13460.000 3.347
13470.000 3.397
13480.000 3.366
13490.000 3.386
13500.000 3.423
13510.000 3.316
13520.000 3.313
13530.000 3.194
13540.000 3.422
13550.000 3.243
13560.000 3.310
13570.000 3.214
13580.000 3.318
13590.000 3.239
13600.000 3.193
13610.000 3.474
13620.000 3.458
13630.000 3.321
13640.000 3.330
13650.000 3.300
13660.000 3.270
13670.000 3.233
13680.000 3.300
13690.000 3.221
13700.000 3.344
13710.000 3.329
13720.000 3.187
13730.000 3.300
13740.000 3.128
13750.000 3.370
13760.000 3.312
13770.000 3.237
13780.000 3.379
13790.000 3.221
13800.000 3.305
13810.000 3.321
13820.000 3.446
13830.000 3.480
13840.000 3.212
13850.000 3.318
13860.000 3.408
13870.000 3.481
13880.000 3.292
13890.000 3.336
13900.000 3.363
13910.000 3.469
13920.000 3.349
13930.000 3.362
13940.000 3.337
13950.000 3.327
13960.000 3.373
13970.000 3.344
13980.000 3.286
13990.000 3.288
14000.000 3.484
14010.000 3.367
14020.000 3.259
14030.000 3.322
14040.000 3.345
14050.000 3.482
14060.000 3.361
14070.000 3.270
14080.000 3.250
14090.000 3.256
14100.000 3.344
14110.000 3.298
14120.000 3.497
14130.000 3.454
14140.000 3.400
14150.000 3.345
14160.000 3.372
14170.000 3.245
14180.000 3.248
14190.000 3.338
14200.000 3.250
14210.000 3.371
14220.000 3.218
14230.000 3.322
14240.000 3.298
14250.000 3.425
14260.000 3.434
14270.000 3.507
14280.000 3.398
14290.000 3.309
14300.000 3.347
14310.000 3.235
14320.000 3.438
14330.000 3.343
14340.000 3.420
14350.000 3.287
14360.000 3.515
14370.000 3.405
14380.000 3.471
14390.000 3.311
14400.000 3.321
14410.000 3.220
14420.000 3.350
14430.000 3.301
14440.000 3.254
14450.000 3.311
14460.000 3.473
14470.000 3.399
14480.000 3.403
14490.000 3.350
14500.000 3.287
14510.000 3.441
14520.000 3.332
14530.000 3.391
14540.000 3.413
14550.000 3.332
14560.000 3.258
14570.000 3.325
14580.000 3.386
14590.000 3.176
14600.000 3.420
14610.000 3.236
14620.000 3.349
14630.000 3.301
14640.000 3.329
14650.000 3.364
14660.000 3.389
14670.000 3.342
14680.000 3.526
14690.000 3.279
14700.000 3.370
14710.000 3.359
14720.000 3.250
14730.000 3.194
14740.000 3.248
14750.000 3.220
14760.000 3.283
14770.000 3.400
14780.000 3.292
14790.000 3.363
14800.000 3.249
14810.000 3.375
14820.000 3.344
14830.000 3.342
14840.000 3.315
14850.000 3.397
14860.000 3.291
14870.000 3.294
14880.000 3.231
14890.000 3.313
14900.000 3.428
14910.000 3.466
14920.000 3.374
14930.000 3.365
14940.000 3.409
14950.000 3.450
14960.000 3.248
14970.000 3.348
14980.000 3.170
14990.000 3.317
15000.000 3.288
15010.000 3.303
15020.000 3.097
15030.000 3.245
15040.000 3.244
15050.000 3.229
15060.000 3.272
15070.000 3.314
15080.000 3.423
15090.000 3.380
15100.000 3.269
15110.000 3.466
15120.000 3.359
15130.000 3.505
15140.000 3.318
15150.000 3.425
15160.000 3.362
15170.000 3.320
15180.000 3.434
15190.000 3.233
15200.000 3.250
15210.000 3.343
15220.000 3.269
15230.000 3.173
15240.000 3.191
15250.000 3.276
15260.000 3.367
15270.000 3.323
15280.000 3.315
15290.000 3.296
15300.000 3.153
15310.000 3.286
15320.000 3.176
15330.000 3.332
15340.000 3.270
15350.000 3.264
15360.000 3.302
15370.000 3.254
15380.000 3.391
15390.000 3.316
15400.000 3.366
15410.000 3.281
15420.000 3.282
15430.000 3.443
15440.000 3.448
15450.000 3.328
15460.000 3.291
15470.000 3.296
15480.000 3.401
15490.000 3.353
15500.000 3.261
15510.000 3.319
15520.000 3.453
15530.000 3.393
15540.000 3.334
15550.000 3.423
15560.000 3.386
15570.000 3.458
15580.000 3.319
15590.000 3.456
15600.000 3.163
15610.000 3.316
15620.000 3.164
15630.000 3.409
15640.000 3.487
15650.000 3.091
15660.000 3.384
15670.000 3.471
15680.000 3.348
15690.000 3.080
15700.000 3.229
15710.000 3.278
15720.000 3.284
15730.000 3.526
15740.000 3.394
15750.000 3.370
15760.000 3.306
15770.000 3.346
15780.000 3.435
15790.000 3.314
15800.000 3.293
15810.000 3.248
15820.000 3.270
15830.000 3.505
15840.000 3.334
15850.000 3.425
15860.000 3.318
15870.000 3.418
15880.000 3.323
15890.000 3.395
15900.000 3.271
15910.000 3.264
15920.000 3.427
15930.000 3.502
15940.000 3.358
15950.000 3.392
15960.000 3.260
15970.000 3.330
15980.000 3.428
15990.000 3.234
16000.000 3.298
16010.000 3.346
16020.000 3.319
16030.000 3.142
16040.000 3.299
16050.000 3.335
16060.000 3.253
16070.000 3.292
16080.000 3.361
16090.000 3.339
16100.000 3.333
16110.000 3.193
16120.000 3.498
16130.000 3.326
16140.000 3.011
16150.000 3.157
16160.000 3.326
16170.000 3.325
16180.000 3.365
16190.000 3.456
16200.000 3.245
16210.000 3.332
16220.000 3.220
16230.000 3.208
16240.000 3.236
16250.000 3.292
16260.000 3.283
16270.000 3.128
16280.000 3.298
16290.000 3.409
16300.000 3.272
16310.000 3.239
16320.000 3.332
16330.000 3.348
16340.000 3.218
16350.000 3.201
16360.000 3.188
16370.000 3.246
16380.000 3.277
16390.000 3.481
16400.000 3.472
16410.000 3.415
16420.000 3.367
16430.000 3.291
16440.000 3.324
16450.000 3.402
16460.000 3.372
16470.000 3.569
16480.000 3.461
16490.000 3.427
16500.000 3.271
16510.000 3.535
16520.000 3.321
16530.000 3.369
16540.000 3.219
16550.000 3.419
16560.000 3.337
16570.000 3.320
16580.000 3.320
16590.000 3.268
16600.000 3.343
16610.000 3.395
16620.000 3.328
16630.000 3.483
16640.000 3.257
16650.000 3.477
16660.000 3.210
16670.000 3.424
16680.000 3.315
16690.000 3.295
16700.000 3.503
16710.000 3.393
16720.000 3.332
16730.000 3.407
16740.000 3.422
16750.000 3.303
16760.000 3.245
16770.000 3.359
16780.000 3.366
16790.000 3.119
16800.000 3.284
16810.000 3.048
16820.000 3.182
16830.000 3.231
16840.000 3.304
16850.000 3.311
16860.000 3.354
16870.000 3.282
16880.000 3.283
16890.000 3.339
16900.000 3.410
16910.000 3.186
16920.000 3.294
16930.000 3.322
16940.000 3.467
16950.000 3.340
16960.000 3.381
16970.000 3.426
16980.000 3.348
16990.000 3.325
17000.000 3.388
17010.000 3.451
17020.000 3.344
17030.000 3.350
17040.000 3.428
17050.000 3.413
17060.000 3.311
17070.000 3.379
17080.000 3.355
17090.000 3.378
17100.000 3.518
17110.000 3.207
17120.000 3.380
17130.000 3.516
17140.000 3.289
17150.000 3.161
17160.000 3.099
17170.000 3.234
17180.000 3.401
17190.000 3.560
17200.000 3.392
17210.000 3.286
17220.000 3.231
17230.000 3.199
17240.000 3.292
17250.000 3.393
17260.000 3.210
17270.000 3.344
17280.000 3.295
17290.000 3.388
17300.000 3.502
17310.000 3.297
17320.000 3.330
17330.000 3.270
17340.000 3.282
17350.000 3.313
17360.000 3.399
17370.000 3.476
17380.000 3.327
17390.000 3.337
17400.000 3.429
17410.000 3.376
17420.000 3.342
17430.000 3.366
17440.000 3.352
17450.000 3.428
17460.000 3.422
17470.000 3.302
17480.000 3.291
17490.000 3.402
17500.000 3.227
17510.000 3.380
17520.000 3.345
17530.000 3.352
17540.000 3.288
17550.000 3.343
17560.000 3.538
17570.000 3.477
17580.000 3.422
17590.000 3.553
17600.000 3.414
17610.000 3.318
17620.000 3.390
17630.000 3.485
17640.000 3.423
17650.000 3.460
17660.000 3.473
17670.000 3.435
17680.000 3.228
17690.000 3.407
17700.000 3.261
17710.000 3.586
17720.000 3.329
17730.000 3.325
17740.000 3.317
17750.000 3.336
17760.000 3.371
17770.000 3.341
17780.000 3.398
17790.000 3.341
17800.000 3.318
17810.000 3.333
17820.000 3.450
17830.000 3.356
17840.000 3.369
17850.000 3.318
17860.000 3.399
17870.000 3.382
17880.000 3.350
17890.000 3.315
17900.000 3.342
17910.000 3.262
17920.000 3.324
17930.000 3.208
17940.000 3.314
17950.000 3.468
17960.000 3.341
17970.000 3.239
17980.000 3.281
17990.000 3.344
18000.000 3.146
18010.000 3.357
18020.000 3.363
18030.000 3.292
18040.000 3.338
18050.000 3.371
18060.000 3.405
18070.000 3.377
18080.000 3.427
18090.000 3.403
18100.000 3.436
18110.000 3.419
18120.000 3.422
18130.000 3.366
18140.000 3.308
18150.000 3.356
18160.000 3.266
18170.000 3.429
18180.000 3.417
18190.000 3.251
18200.000 3.255
18210.000 3.298
18220.000 3.316
18230.000 3.447
18240.000 3.272
18250.000 3.333
18260.000 3.295
18270.000 3.287
18280.000 3.347
18290.000 3.331
18300.000 3.447
18310.000 3.108
18320.000 3.191
18330.000 3.334
18340.000 3.112
18350.000 3.215
18360.000 3.146
18370.000 3.201
18380.000 3.271
18390.000 3.272
18400.000 3.279
18410.000 3.290
18420.000 3.251
18430.000 3.273
18440.000 3.346
18450.000 3.493
18460.000 3.291
18470.000 3.258
18480.000 3.313
18490.000 3.337
18500.000 3.348
18510.000 3.350
18520.000 3.330
18530.000 3.436
18540.000 3.352
18550.000 3.336
18560.000 3.388
18570.000 3.340
18580.000 3.274
18590.000 3.216
18600.000 3.143
18610.000 3.390
18620.000 3.360
18630.000 3.272
18640.000 3.296
18650.000 3.294
18660.000 3.436
18670.000 3.427
18680.000 3.549
18690.000 3.421
18700.000 3.264
18710.000 3.420
18720.000 3.214
18730.000 3.311
18740.000 3.337
18750.000 3.138
18760.000 3.242
18770.000 3.199
18780.000 3.216
18790.000 3.351
18800.000 3.409
18810.000 3.351
18820.000 3.345
18830.000 3.351
18840.000 3.327
18850.000 3.305
18860.000 3.343
18870.000 3.364
18880.000 3.493
18890.000 3.538
18900.000 3.424
18910.000 3.329
18920.000 3.376
18930.000 3.331
18940.000 3.420
18950.000 3.372
18960.000 3.296
18970.000 3.535
18980.000 3.424
18990.000 3.488
19000.000 3.391
19010.000 3.510
19020.000 3.452
19030.000 3.565
19040.000 3.393
19050.000 3.531
19060.000 3.217
19070.000 3.254
19080.000 3.422
19090.000 3.499
19100.000 3.479
19110.000 3.375
19120.000 3.206
19130.000 3.309
19140.000 3.300
19150.000 3.280
19160.000 3.294
19170.000 3.314
19180.000 3.401
19190.000 3.360
19200.000 3.463
19210.000 3.327
19220.000 3.239
19230.000 3.456
19240.000 3.325
19250.000 3.237
19260.000 3.356
19270.000 3.395
19280.000 3.321
19290.000 3.361
19300.000 3.442
19310.000 3.312
19320.000 3.292
19330.000 3.433
19340.000 3.267
19350.000 3.211
19360.000 3.224
19370.000 3.304
19380.000 3.190
19390.000 3.279
19400.000 3.334
19410.000 3.222
19420.000 3.285
19430.000 3.468
19440.000 3.333
19450.000 3.215
19460.000 3.273
19470.000 3.230
19480.000 3.328
19490.000 3.334
19500.000 3.276
19510.000 3.307
19520.000 3.457
19530.000 3.448
19540.000 3.292
19550.000 3.402
19560.000 3.319
19570.000 3.458
19580.000 3.437
19590.000 3.327
19600.000 3.383
19610.000 3.326
19620.000 3.296
19630.000 3.568
19640.000 3.360
19650.000 3.245
19660.000 3.306
19670.000 3.456
19680.000 3.513
19690.000 3.384
19700.000 3.376
19710.000 3.393
19720.000 3.318
19730.000 3.272
19740.000 3.334
19750.000 3.248
19760.000 3.249
19770.000 3.339
19780.000 3.240
19790.000 3.365
19800.000 3.479
19810.000 3.337
19820.000 3.413
19830.000 3.345
19840.000 3.461
19850.000 3.227
19860.000 3.310
19870.000 3.484
19880.000 3.217
19890.000 3.304
19900.000 3.279
19910.000 3.390
19920.000 3.266
19930.000 3.330
19940.000 3.277
19950.000 3.398
19960.000 3.422
19970.000 3.337
19980.000 3.394
19990.000 3.393
[truncated: 501 more rows]

## Sheet: Fig2D
0.000 9.156
10.000 8.711
20.000 7.955
30.000 8.380
40.000 8.307
50.000 7.938
60.000 7.693
70.000 7.583
80.000 7.825
90.000 7.534
100.000 7.192
110.000 6.952
120.000 7.336
130.000 7.838
140.000 7.574
150.000 7.524
160.000 7.587
170.000 7.114
180.000 7.143
190.000 6.928
200.000 7.178
210.000 7.357
220.000 7.405
230.000 7.098
240.000 6.232
250.000 6.504
260.000 6.906
270.000 7.122
280.000 7.010
290.000 6.837
300.000 6.810
310.000 7.101
320.000 6.815
330.000 6.840
340.000 7.042
350.000 6.586
360.000 6.543
370.000 6.747
380.000 6.937
390.000 6.905
400.000 7.110
410.000 7.103
420.000 7.340
430.000 6.926
440.000 6.978
450.000 6.783
460.000 6.954
470.000 6.811
480.000 6.090
490.000 6.316
500.000 6.574
510.000 6.930
520.000 6.771
530.000 7.081
540.000 6.753
550.000 6.362
560.000 5.822
570.000 5.681
580.000 5.702
590.000 6.790
600.000 6.450
610.000 7.201
620.000 6.854
630.000 7.591
640.000 7.108
650.000 6.915
660.000 6.982
670.000 6.642
680.000 6.739
690.000 6.722
700.000 6.802
710.000 6.902
720.000 6.473
730.000 6.222
740.000 6.053
750.000 6.786
760.000 6.623
770.000 6.587
780.000 6.401
790.000 6.932
800.000 6.620
810.000 6.948
820.000 7.272
830.000 7.078
840.000 6.859
850.000 6.729
860.000 6.966
870.000 7.050
880.000 7.208
890.000 6.669
900.000 7.522
910.000 7.176
920.000 7.026
930.000 6.749
940.000 6.708
950.000 6.435
960.000 6.462
970.000 6.579
980.000 6.697
990.000 6.876
1000.000 7.122
1010.000 7.256
1020.000 7.112
1030.000 6.759
1040.000 6.583
1050.000 5.860
1060.000 5.967
1070.000 6.144
1080.000 5.988
1090.000 5.595
1100.000 5.487
1110.000 5.738
1120.000 5.556
1130.000 5.735
1140.000 5.930
1150.000 5.840
1160.000 5.652
1170.000 5.837
1180.000 6.482
1190.000 6.293
1200.000 6.392
1210.000 6.315
1220.000 6.297
1230.000 6.095
1240.000 6.450
1250.000 6.588
1260.000 6.325
1270.000 6.389
1280.000 6.504
1290.000 5.840
1300.000 6.084
1310.000 6.016
1320.000 6.262
1330.000 6.446
1340.000 6.522
1350.000 6.189
1360.000 6.037
1370.000 5.827
1380.000 5.966
1390.000 6.015
1400.000 6.286
1410.000 5.664
1420.000 6.014
1430.000 5.604
1440.000 5.889
1450.000 5.745
1460.000 5.913
1470.000 5.407
1480.000 5.770
1490.000 5.362
1500.000 5.621
1510.000 6.065
1520.000 5.410
1530.000 5.332
1540.000 5.221
1550.000 5.114
1560.000 5.390
1570.000 5.376
1580.000 5.200
1590.000 5.339
1600.000 5.800
1610.000 5.256
1620.000 4.753
1630.000 4.370
1640.000 5.022
1650.000 5.232
1660.000 5.139
1670.000 4.823
1680.000 4.861
1690.000 4.782
1700.000 4.406
1710.000 4.484
1720.000 4.643
1730.000 4.446
1740.000 4.043
1750.000 3.711
1760.000 4.273
1770.000 4.265
1780.000 4.074
1790.000 4.184
1800.000 4.016
1810.000 4.164
1820.000 3.611
1830.000 3.105
1840.000 2.551
1850.000 2.465
1860.000 2.113
1870.000 2.163
1880.000 2.471
1890.000 2.762
1900.000 2.636
1910.000 3.035
1920.000 3.376
1930.000 3.207
1940.000 3.165
1950.000 3.331
1960.000 3.306
1970.000 3.416
1980.000 2.953
1990.000 3.405
2000.000 3.093
2010.000 3.196
2020.000 3.109
2030.000 2.960
2040.000 2.750
2050.000 2.816
2060.000 2.593
2070.000 2.511
2080.000 2.688
2090.000 2.970
2100.000 3.009
2110.000 2.759
2120.000 2.488
2130.000 1.978
2140.000 2.375
2150.000 2.834
2160.000 3.220
2170.000 3.470
2180.000 3.520
2190.000 3.605
2200.000 2.933
2210.000 3.013
2220.000 2.376
2230.000 2.553
2240.000 2.969
2250.000 2.747
2260.000 2.836
2270.000 2.286
2280.000 2.785
2290.000 3.152
2300.000 2.910
2310.000 2.912
2320.000 2.790
2330.000 2.860
2340.000 2.980
2350.000 2.973
2360.000 2.664
2370.000 2.199
2380.000 2.587
2390.000 2.847
2400.000 2.967
2410.000 3.031
2420.000 2.720
2430.000 2.563
2440.000 2.618
2450.000 1.674
2460.000 1.663
2470.000 1.995
2480.000 2.201
2490.000 2.555
2500.000 2.874
2510.000 3.298
2520.000 2.918
2530.000 3.242
2540.000 3.358
2550.000 3.503
2560.000 3.277
2570.000 3.431
2580.000 3.453
2590.000 3.212
2600.000 3.146
2610.000 2.873
2620.000 2.439
2630.000 2.677
2640.000 2.619
2650.000 2.713
2660.000 2.914
2670.000 2.994
2680.000 3.019
2690.000 3.127
2700.000 2.958
2710.000 3.430
2720.000 2.677
2730.000 2.786
2740.000 3.175
2750.000 3.017
2760.000 3.432
2770.000 3.178
2780.000 2.683
2790.000 2.260
2800.000 1.776
2810.000 2.040
2820.000 2.077
2830.000 1.953
2840.000 2.539
2850.000 2.640
2860.000 2.502
2870.000 2.265
2880.000 2.179
2890.000 2.514
2900.000 2.765
2910.000 2.774
2920.000 2.509
2930.000 2.410
2940.000 2.586
2950.000 2.338
2960.000 1.994
2970.000 2.246
2980.000 2.053
2990.000 2.671
3000.000 2.085
3010.000 2.508
3020.000 2.077
3030.000 2.633
3040.000 3.390
3050.000 3.385
3060.000 3.273
3070.000 3.330
3080.000 2.770
3090.000 2.866
3100.000 3.287
3110.000 3.590
3120.000 3.340
3130.000 3.485
3140.000 3.149
3150.000 2.819
3160.000 3.015
3170.000 3.180
3180.000 2.673
3190.000 2.338
3200.000 2.075
3210.000 2.140
3220.000 2.013
3230.000 1.823
3240.000 2.511
3250.000 2.738
3260.000 2.667
3270.000 2.810
3280.000 3.043
3290.000 3.103
3300.000 3.157
3310.000 3.676
3320.000 3.243
3330.000 3.409
3340.000 3.483
3350.000 3.385
3360.000 3.451
3370.000 3.407
3380.000 3.261
3390.000 2.938
3400.000 3.324
3410.000 3.254
3420.000 2.424
3430.000 2.640
3440.000 2.359
3450.000 2.527
3460.000 2.507
3470.000 2.233
3480.000 2.456
3490.000 2.832
3500.000 2.995
3510.000 3.390
3520.000 3.483
3530.000 3.022
3540.000 3.153
3550.000 3.226
3560.000 2.746
3570.000 2.628
3580.000 2.771
3590.000 2.696
3600.000 2.833
3610.000 2.654
3620.000 2.840
3630.000 2.589
3640.000 3.265
3650.000 3.207
3660.000 3.204
3670.000 2.880
3680.000 2.771
3690.000 2.956
3700.000 2.955
3710.000 2.799
3720.000 3.041
3730.000 3.087
3740.000 3.202
3750.000 3.545
3760.000 3.307
3770.000 3.452
3780.000 3.555
3790.000 3.646
3800.000 3.974
3810.000 3.862
3820.000 3.713
3830.000 3.757
3840.000 3.986
3850.000 4.051
3860.000 3.960
3870.000 3.967
3880.000 3.896
3890.000 3.948
3900.000 3.888
3910.000 3.704
3920.000 3.973
3930.000 4.191
3940.000 3.693
3950.000 4.112
3960.000 3.560
3970.000 4.190
3980.000 4.014
3990.000 3.914
4000.000 3.944
4010.000 3.893
4020.000 4.075
4030.000 4.315
4040.000 4.264
4050.000 3.976
4060.000 3.933
4070.000 4.276
4080.000 4.144
4090.000 4.169
4100.000 4.245
4110.000 4.262
4120.000 4.135
4130.000 4.215
4140.000 4.110
4150.000 3.764
4160.000 4.052
4170.000 3.568
4180.000 4.040
4190.000 3.842
4200.000 3.726
4210.000 3.581
4220.000 3.535
4230.000 3.911
4240.000 3.903
4250.000 3.679
4260.000 3.938
4270.000 4.033
4280.000 3.708
4290.000 4.142
4300.000 4.015
4310.000 3.943
4320.000 3.838
4330.000 3.878
4340.000 4.019
4350.000 4.185
4360.000 3.528
4370.000 3.744
4380.000 3.802
4390.000 3.497
4400.000 3.711
4410.000 2.814
4420.000 2.755
4430.000 2.798
4440.000 2.803
4450.000 2.624
4460.000 3.171
4470.000 3.301
4480.000 3.063
4490.000 2.814
4500.000 2.899
4510.000 2.514
4520.000 2.364
4530.000 2.589
4540.000 2.383
4550.000 1.958
4560.000 2.658
4570.000 2.834
4580.000 3.031
4590.000 3.222
4600.000 3.480
4610.000 2.986
4620.000 3.073
4630.000 2.548
4640.000 2.698
4650.000 3.034
4660.000 2.856
4670.000 3.027
4680.000 2.476
4690.000 2.752
4700.000 2.705
4710.000 2.928
4720.000 3.132
4730.000 3.229
4740.000 3.141
4750.000 3.109
4760.000 2.969
4770.000 3.170
4780.000 3.192
4790.000 3.410
4800.000 3.521
4810.000 3.210
4820.000 3.268
4830.000 3.472
4840.000 3.907
4850.000 3.578
4860.000 3.427
4870.000 3.125
4880.000 3.130
4890.000 3.023
4900.000 3.041
4910.000 3.233
4920.000 3.010
4930.000 2.847
4940.000 2.751
4950.000 2.557
4960.000 2.673
4970.000 2.925
4980.000 2.793
4990.000 2.651
5000.000 2.772
5010.000 3.268
5020.000 3.348
5030.000 3.104
5040.000 3.301
5050.000 3.256
5060.000 3.237
5070.000 3.397
5080.000 3.726
5090.000 3.428
5100.000 3.453
5110.000 2.942
5120.000 2.997
5130.000 2.924
5140.000 3.051
5150.000 3.180
5160.000 3.315
5170.000 3.578
5180.000 3.542
5190.000 3.566
5200.000 3.868
5210.000 3.574
5220.000 3.244
5230.000 3.571
5240.000 2.844
5250.000 3.210
5260.000 3.279
5270.000 3.268
5280.000 2.797
5290.000 2.842
5300.000 2.977
5310.000 2.915
5320.000 2.856
5330.000 3.092
5340.000 3.032
5350.000 3.143
5360.000 2.865
5370.000 2.674
5380.000 2.623
5390.000 2.077
5400.000 2.378
5410.000 2.435
5420.000 2.169
5430.000 2.795
5440.000 2.818
5450.000 3.245
5460.000 3.494
5470.000 3.607
5480.000 3.112
5490.000 3.344
5500.000 3.155
5510.000 3.346
5520.000 3.025
5530.000 3.355
5540.000 3.290
5550.000 3.718
5560.000 3.454
5570.000 3.982
5580.000 3.383
5590.000 3.298
5600.000 3.258
5610.000 3.265
5620.000 3.226
5630.000 3.071
5640.000 3.261
5650.000 3.317
5660.000 2.925
5670.000 3.084
5680.000 2.979
5690.000 3.033
5700.000 3.208
5710.000 2.723
5720.000 2.917
5730.000 2.579
5740.000 2.422
5750.000 2.456
5760.000 2.693
5770.000 2.548
5780.000 2.774
5790.000 2.461
5800.000 2.384
5810.000 2.945
5820.000 2.987
5830.000 2.940
5840.000 2.966
5850.000 2.834
5860.000 2.574
5870.000 2.112
5880.000 1.877
5890.000 1.931
5900.000 1.848
5910.000 1.786
5920.000 1.742
5930.000 1.781
5940.000 1.647
5950.000 2.061
5960.000 1.089
5970.000 1.385
5980.000 1.735
5990.000 1.930
6000.000 1.586
6010.000 1.897
6020.000 1.741
6030.000 1.715
6040.000 1.318
6050.000 1.013
6060.000 0.840
6070.000 0.837
6080.000 0.884
6090.000 0.822
6100.000 0.837
6110.000 0.827
6120.000 0.829
6130.000 0.826
6140.000 0.819
6150.000 0.857
6160.000 0.848
6170.000 0.958
6180.000 0.803
6190.000 0.862
6200.000 0.915
6210.000 0.865
6220.000 0.838
6230.000 0.737
6240.000 0.786
6250.000 0.891
6260.000 0.796
6270.000 0.807
6280.000 0.780
6290.000 0.824
6300.000 0.854
6310.000 0.801
6320.000 0.774
6330.000 0.954
6340.000 0.811
6350.000 0.900
6360.000 0.838
6370.000 0.938
6380.000 0.892
6390.000 0.839
6400.000 0.802
6410.000 0.853
6420.000 0.809
6430.000 0.778
6440.000 0.854
6450.000 0.919
6460.000 0.924
6470.000 0.863
6480.000 0.865
6490.000 0.843
6500.000 0.936
6510.000 0.847
6520.000 0.791
6530.000 0.728
6540.000 0.890
6550.000 0.902
6560.000 0.812
6570.000 0.908
6580.000 0.839
6590.000 0.844
6600.000 0.803
6610.000 0.993
6620.000 0.901
6630.000 0.814
6640.000 0.842
6650.000 0.725
6660.000 0.899
6670.000 0.902
6680.000 0.902
6690.000 0.944
6700.000 0.794
6710.000 0.899
6720.000 0.850
6730.000 0.870
6740.000 0.818
6750.000 0.940
6760.000 0.864
6770.000 0.695
6780.000 0.818
6790.000 0.820
6800.000 0.859
6810.000 0.887
6820.000 0.847
6830.000 0.830
6840.000 0.722
6850.000 0.920
6860.000 0.812
6870.000 0.728
6880.000 0.965
6890.000 0.795
6900.000 0.825
6910.000 0.877
6920.000 0.927
6930.000 0.982
6940.000 0.987
6950.000 0.837
6960.000 0.821
6970.000 0.901
6980.000 0.867
6990.000 0.855
7000.000 0.828
7010.000 0.858
7020.000 0.926
7030.000 0.771
7040.000 0.900
7050.000 0.922
7060.000 0.833
7070.000 0.913
7080.000 0.870
7090.000 0.838
7100.000 0.757
7110.000 0.891
7120.000 0.881
7130.000 0.874
7140.000 0.834
7150.000 0.851
7160.000 0.879
7170.000 0.807
7180.000 0.692
7190.000 0.889
7200.000 0.828
7210.000 0.917
7220.000 0.848
7230.000 0.833
7240.000 0.888
7250.000 0.851
7260.000 0.839
7270.000 0.859
7280.000 0.818
7290.000 0.899
7300.000 0.822
7310.000 0.891
7320.000 0.898
7330.000 0.865
7340.000 0.906
7350.000 0.822
7360.000 0.865
7370.000 0.920
7380.000 0.850
7390.000 0.804
7400.000 0.843
7410.000 0.862
7420.000 0.804
7430.000 0.980
7440.000 0.884
7450.000 0.763
7460.000 0.938
7470.000 0.839
7480.000 0.850
7490.000 0.898
7500.000 0.739
7510.000 0.991
7520.000 0.881
7530.000 0.760
7540.000 0.811
7550.000 0.868
7560.000 0.950
7570.000 0.784
7580.000 0.802
7590.000 0.826
7600.000 0.915
7610.000 0.789
7620.000 0.846
7630.000 0.923
7640.000 0.808
7650.000 0.834
7660.000 0.817
7670.000 0.884
7680.000 0.836
7690.000 0.875
7700.000 0.849
7710.000 0.913
7720.000 0.947
7730.000 0.932
7740.000 0.877
7750.000 0.984
7760.000 0.839
7770.000 0.913
7780.000 0.948
7790.000 0.873
7800.000 0.770
7810.000 0.810
7820.000 0.937
7830.000 0.907
7840.000 0.811
7850.000 0.981
7860.000 0.850
7870.000 0.856
7880.000 0.846
7890.000 0.738
7900.000 0.734
7910.000 0.849
7920.000 0.843
7930.000 0.847
7940.000 0.778
7950.000 0.853
7960.000 0.875
7970.000 0.939
7980.000 0.768
7990.000 0.772
8000.000 0.788
8010.000 0.861
8020.000 0.899
8030.000 0.898
8040.000 0.775
8050.000 0.883
8060.000 0.825
8070.000 0.842
8080.000 0.739
8090.000 0.811
8100.000 0.749
8110.000 0.899
8120.000 0.790
8130.000 0.877
8140.000 0.808
8150.000 0.765
8160.000 0.755
8170.000 0.835
8180.000 0.809
8190.000 0.798
8200.000 0.924
8210.000 0.865
8220.000 0.831
8230.000 0.830
8240.000 0.860
8250.000 0.747
8260.000 0.860
8270.000 0.886
8280.000 0.845
8290.000 0.845
8300.000 0.939
8310.000 0.841
8320.000 0.849
8330.000 0.933
8340.000 0.886
8350.000 0.801
8360.000 0.805
8370.000 0.866
8380.000 0.723
8390.000 0.803
8400.000 0.827
8410.000 0.899
8420.000 0.806
8430.000 0.776
8440.000 0.733
8450.000 0.842
8460.000 0.899
8470.000 0.769
8480.000 0.871
8490.000 0.859
8500.000 0.877
8510.000 0.859
8520.000 0.842
8530.000 0.795
8540.000 0.831
8550.000 0.834
8560.000 0.837
8570.000 0.875
8580.000 0.872
8590.000 0.794
8600.000 0.880
8610.000 0.859
8620.000 0.814
8630.000 0.924
8640.000 0.853
8650.000 0.832
8660.000 0.900
8670.000 0.929
8680.000 0.823
8690.000 0.884
8700.000 0.939
8710.000 0.917
8720.000 0.834
8730.000 0.796
8740.000 0.792
8750.000 0.903
8760.000 0.901
8770.000 0.983
8780.000 0.871
8790.000 0.880
8800.000 0.851
8810.000 0.812
8820.000 0.802
8830.000 0.845
8840.000 0.754
8850.000 0.892
8860.000 0.852
8870.000 0.895
8880.000 0.777
8890.000 0.828
8900.000 0.842
8910.000 0.803
8920.000 0.829
8930.000 0.825
8940.000 0.856
8950.000 0.922
8960.000 0.800
8970.000 0.864
8980.000 0.772
8990.000 0.797
9000.000 0.844
9010.000 0.812
9020.000 0.940
9030.000 0.846
9040.000 0.811
9050.000 0.823
9060.000 0.862
9070.000 0.879
9080.000 0.775
9090.000 0.849
9100.000 0.811
9110.000 0.836
9120.000 0.898
9130.000 0.772
9140.000 0.978
9150.000 0.866
9160.000 0.698
9170.000 0.796
9180.000 0.912
9190.000 0.871
9200.000 0.884
9210.000 0.916
9220.000 0.823
9230.000 0.862
9240.000 0.856
9250.000 0.877
9260.000 0.804
9270.000 0.794
9280.000 0.836
9290.000 0.739
9300.000 0.876
9310.000 0.833
9320.000 0.884
9330.000 0.874
9340.000 0.858
9350.000 0.829
9360.000 0.860
9370.000 0.850
9380.000 0.907
9390.000 0.913
9400.000 0.872
9410.000 0.849
9420.000 0.879
9430.000 0.880
9440.000 0.848
9450.000 0.873
9460.000 0.846
9470.000 0.844
9480.000 0.842
9490.000 0.890
9500.000 0.834
9510.000 0.879
9520.000 0.858
9530.000 0.875
9540.000 0.883
9550.000 0.853
9560.000 0.887
9570.000 0.810
9580.000 0.853
9590.000 0.790
9600.000 0.921
9610.000 0.833
9620.000 0.808
9630.000 0.807
9640.000 0.833
9650.000 0.836
9660.000 0.904
9670.000 0.934
9680.000 0.846
9690.000 0.852
9700.000 0.788
9710.000 0.922
9720.000 0.825
9730.000 0.906
9740.000 0.803
9750.000 0.717
9760.000 0.868
9770.000 0.777
9780.000 0.829
9790.000 0.866
9800.000 0.762
9810.000 0.811
9820.000 0.774
9830.000 0.828
9840.000 0.937
9850.000 0.704
9860.000 0.850
9870.000 0.924
9880.000 0.848
9890.000 0.842
9900.000 0.891
9910.000 0.922
9920.000 0.863
9930.000 0.857
9940.000 0.935
9950.000 0.862
9960.000 0.781
9970.000 0.822
9980.000 0.865
9990.000 0.859
10000.000 0.949
10010.000 0.857
10020.000 0.836
10030.000 0.868
10040.000 0.872
10050.000 1.006
10060.000 0.764
10070.000 0.868
10080.000 0.903
10090.000 0.946
10100.000 0.903
10110.000 0.749
10120.000 0.793
10130.000 0.928
10140.000 0.946
10150.000 0.857
10160.000 0.858
10170.000 0.810
10180.000 0.862
10190.000 0.869
10200.000 0.912
10210.000 0.866
10220.000 0.880
10230.000 0.897
10240.000 0.892
10250.000 0.698
10260.000 0.851
10270.000 0.841
10280.000 0.839
10290.000 0.793
10300.000 0.879
10310.000 0.886
10320.000 0.940
10330.000 0.827
10340.000 0.854
10350.000 0.851
10360.000 0.890
10370.000 0.936
10380.000 0.891
10390.000 0.804
10400.000 0.948
10410.000 0.901
10420.000 1.011
10430.000 0.934
10440.000 0.825
10450.000 0.876
10460.000 0.791
10470.000 0.862
10480.000 0.854
10490.000 0.869
10500.000 0.927
10510.000 0.896
10520.000 0.925
10530.000 0.813
10540.000 0.862
10550.000 0.777
10560.000 0.801
10570.000 0.794
10580.000 0.858
10590.000 0.951
10600.000 0.932
10610.000 0.842
10620.000 0.816
10630.000 0.886
10640.000 0.792
10650.000 0.887
10660.000 0.790
10670.000 0.854
10680.000 0.922
10690.000 0.903
10700.000 0.899
10710.000 0.806
10720.000 0.869
10730.000 0.750
10740.000 0.818
10750.000 0.922
10760.000 0.859
10770.000 0.756
10780.000 0.768
10790.000 0.819
10800.000 0.897
10810.000 0.854
10820.000 0.764
10830.000 0.812
10840.000 0.798
10850.000 0.815
10860.000 0.868
10870.000 0.882
10880.000 0.911
10890.000 0.784
10900.000 0.871
10910.000 0.849
10920.000 0.907
10930.000 0.978
10940.000 0.848
10950.000 0.830
10960.000 0.993
10970.000 0.839
10980.000 0.907
10990.000 0.872
11000.000 0.930
11010.000 0.905
11020.000 0.861
11030.000 0.855
11040.000 0.859
11050.000 0.833
11060.000 0.883
11070.000 0.862
11080.000 0.867
11090.000 0.863
11100.000 0.900
11110.000 0.907
11120.000 0.852
11130.000 0.838
11140.000 0.876
11150.000 0.787
11160.000 0.873
11170.000 0.863
11180.000 0.867
11190.000 0.836
11200.000 0.833
11210.000 0.854
11220.000 0.832
11230.000 0.801
11240.000 0.897
11250.000 0.855
11260.000 0.817
11270.000 0.856
11280.000 0.778
11290.000 0.898
11300.000 0.760
11310.000 0.783
11320.000 0.920
11330.000 0.848
11340.000 0.845
11350.000 0.769
11360.000 0.888
11370.000 0.876
11380.000 0.942
11390.000 0.850
11400.000 0.908
11410.000 0.963
11420.000 0.910
11430.000 0.864
11440.000 0.850
11450.000 0.839
11460.000 0.856
11470.000 0.912
11480.000 0.859
11490.000 0.878
11500.000 0.786
11510.000 0.816
11520.000 0.887
11530.000 0.814
11540.000 0.749
11550.000 0.865
11560.000 0.807
11570.000 0.842
11580.000 0.920
11590.000 0.815
11600.000 0.797
11610.000 0.809
11620.000 0.897
11630.000 0.785
11640.000 0.844
11650.000 0.799
11660.000 0.836
11670.000 0.839
11680.000 0.770
11690.000 0.807
11700.000 0.881
11710.000 0.798
11720.000 0.882
11730.000 0.744
11740.000 0.896
11750.000 0.834
11760.000 0.734
11770.000 0.795
11780.000 0.788
11790.000 0.937
11800.000 0.807
11810.000 0.831
11820.000 0.728
11830.000 0.742
11840.000 0.898
11850.000 0.883
11860.000 0.807
11870.000 0.947
11880.000 0.866
11890.000 0.864
11900.000 0.752
11910.000 0.895
11920.000 0.850
11930.000 0.855
11940.000 0.862
11950.000 0.861
11960.000 0.808
11970.000 0.770
11980.000 0.858
11990.000 0.876
12000.000 0.896
12010.000 0.845
12020.000 0.864
12030.000 0.887
12040.000 0.859
12050.000 0.889
12060.000 0.796
12070.000 0.903
12080.000 0.990
12090.000 0.715
12100.000 0.890
12110.000 0.864
12120.000 0.873
12130.000 0.799
12140.000 0.899
12150.000 0.916
12160.000 0.867
12170.000 0.870
12180.000 0.913
12190.000 0.733
12200.000 0.766
12210.000 0.830
12220.000 0.901
12230.000 0.912
12240.000 0.819
12250.000 0.835
12260.000 0.800
12270.000 0.798
12280.000 0.831
12290.000 0.878
12300.000 0.853
12310.000 0.891
12320.000 0.808
12330.000 0.842
12340.000 0.823
12350.000 0.939
12360.000 0.795
12370.000 0.728
12380.000 0.933
12390.000 0.947
12400.000 0.898
12410.000 0.932
12420.000 0.875
12430.000 0.862
12440.000 0.904
12450.000 0.885
12460.000 0.950
12470.000 0.817
12480.000 0.902
12490.000 0.974
12500.000 0.810
12510.000 0.793
12520.000 0.869
12530.000 0.780
12540.000 0.893
12550.000 0.829
12560.000 0.868
12570.000 0.726
12580.000 0.866
12590.000 0.825
12600.000 0.827
12610.000 0.889
12620.000 0.847
12630.000 0.921
12640.000 0.893
12650.000 0.815
12660.000 0.921
12670.000 0.842
12680.000 0.880
12690.000 0.757
12700.000 0.904
12710.000 0.937
12720.000 0.850
12730.000 0.821
12740.000 0.985
12750.000 0.879
12760.000 0.869
12770.000 0.824
12780.000 0.852
12790.000 0.852
12800.000 0.958
12810.000 0.899
12820.000 0.773
12830.000 0.876
12840.000 0.866
12850.000 0.856
12860.000 0.851
12870.000 0.870
12880.000 0.869
12890.000 0.866
12900.000 0.864
12910.000 0.939
12920.000 0.953
12930.000 0.876
12940.000 0.948
12950.000 0.819
12960.000 0.806
12970.000 0.795
12980.000 0.830
12990.000 0.796
13000.000 0.773
13010.000 0.660
13020.000 0.834
13030.000 0.926
13040.000 0.854
13050.000 0.857
13060.000 0.862
13070.000 0.927
13080.000 0.895
13090.000 0.847
13100.000 0.795
13110.000 0.905
13120.000 0.952
13130.000 0.859
13140.000 0.816
13150.000 0.869
13160.000 0.753
13170.000 0.766
13180.000 0.812
13190.000 0.839
13200.000 0.898
13210.000 0.861
13220.000 0.765
13230.000 0.904
13240.000 0.865
13250.000 0.879
13260.000 0.925
13270.000 0.877
13280.000 0.912
13290.000 0.868
13300.000 0.777
13310.000 0.847
13320.000 0.837
13330.000 0.887
13340.000 0.980
13350.000 0.895
13360.000 0.890
13370.000 0.868
13380.000 0.844
13390.000 0.874
13400.000 0.769
13410.000 0.827
13420.000 0.922
13430.000 0.936
13440.000 0.859
13450.000 0.892
13460.000 0.913
13470.000 0.802
13480.000 0.829
13490.000 0.914
13500.000 0.843
13510.000 0.844
13520.000 0.846
13530.000 0.834
13540.000 0.831
13550.000 0.737
13560.000 0.814
13570.000 0.867
13580.000 0.828
13590.000 0.800
13600.000 0.778
13610.000 0.798
13620.000 0.782
13630.000 0.779
13640.000 0.852
13650.000 0.830
13660.000 0.864
13670.000 0.810
13680.000 0.864
13690.000 0.825
13700.000 0.837
13710.000 0.878
13720.000 0.832
13730.000 0.816
13740.000 0.909
13750.000 0.842
13760.000 0.834
13770.000 0.858
13780.000 0.811
13790.000 0.803
13800.000 0.882
13810.000 0.893
13820.000 0.895
13830.000 0.863
13840.000 0.895
13850.000 0.895
13860.000 0.902
13870.000 0.807
13880.000 0.836
13890.000 0.968
13900.000 0.811
13910.000 0.837
13920.000 0.842
13930.000 0.886
13940.000 0.850
13950.000 0.873
13960.000 0.884
13970.000 0.846
13980.000 0.785
13990.000 0.898
14000.000 0.846
14010.000 0.884
14020.000 0.914
14030.000 0.876
14040.000 0.809
14050.000 0.863
14060.000 0.795
14070.000 0.835
14080.000 0.831
14090.000 0.852
14100.000 0.760
14110.000 0.890
14120.000 0.795
14130.000 0.804
14140.000 0.863
14150.000 0.858
14160.000 0.801
14170.000 0.898
14180.000 0.866
14190.000 0.812
14200.000 0.889
14210.000 0.874
14220.000 0.805
14230.000 0.813
14240.000 0.789
14250.000 0.784
14260.000 0.921
14270.000 0.830
14280.000 0.808
14290.000 0.856
14300.000 0.903
14310.000 0.904
14320.000 0.818
14330.000 0.902
14340.000 0.787
14350.000 0.844
14360.000 0.875
14370.000 0.847
14380.000 0.845
14390.000 0.927
14400.000 0.936
14410.000 0.820
14420.000 0.867
14430.000 0.786
14440.000 0.789
14450.000 0.718
14460.000 0.697
14470.000 0.863
14480.000 0.827
14490.000 0.910
14500.000 0.795
14510.000 0.840
14520.000 0.872
14530.000 0.836
14540.000 0.866
14550.000 0.841
14560.000 0.943
14570.000 0.849
14580.000 0.839
14590.000 0.826
14600.000 0.832
14610.000 0.872
14620.000 0.859
14630.000 0.835
14640.000 0.883
14650.000 0.873
14660.000 0.806
14670.000 0.879
14680.000 0.782
14690.000 0.825
14700.000 0.897
14710.000 0.957
14720.000 0.937
14730.000 0.811
14740.000 0.871
14750.000 0.925
14760.000 0.771
14770.000 0.816
14780.000 0.910
14790.000 0.884
14800.000 0.862
14810.000 0.929
14820.000 0.846
14830.000 0.852
14840.000 0.911
14850.000 0.957
14860.000 0.900
14870.000 0.856
14880.000 0.848
14890.000 0.873
14900.000 0.803
14910.000 0.849
14920.000 0.902
14930.000 0.807
14940.000 0.828
14950.000 0.810
14960.000 0.900
14970.000 0.828
14980.000 0.904
14990.000 0.748
15000.000 0.976
15010.000 0.806
15020.000 0.800
15030.000 0.809
15040.000 0.926
15050.000 0.886
15060.000 0.880
15070.000 0.782
15080.000 0.841
15090.000 0.784
15100.000 0.883
15110.000 0.860
15120.000 0.918
15130.000 0.888
15140.000 0.879
15150.000 0.853
15160.000 0.911
15170.000 0.832
15180.000 0.878
15190.000 0.821
15200.000 0.783
15210.000 0.908
15220.000 0.750
15230.000 0.830
15240.000 0.808
15250.000 0.916
15260.000 0.792
15270.000 0.928
15280.000 0.869
15290.000 0.816
15300.000 0.865
15310.000 0.838
15320.000 0.961
15330.000 0.841
15340.000 0.762
15350.000 0.826
15360.000 0.848
15370.000 0.755
15380.000 0.908
15390.000 0.805
15400.000 0.892
15410.000 0.849
15420.000 0.763
15430.000 0.830
15440.000 0.793
15450.000 0.853
15460.000 0.882
15470.000 0.929
15480.000 0.892
15490.000 0.855
15500.000 0.894
15510.000 0.910
15520.000 0.846
15530.000 0.745
15540.000 0.837
15550.000 0.858
15560.000 0.748
15570.000 0.883
15580.000 0.816
15590.000 0.892
15600.000 0.805
15610.000 0.795
15620.000 0.869
15630.000 0.940
15640.000 0.886
15650.000 0.831
15660.000 0.865
15670.000 0.917
15680.000 0.930
15690.000 0.894
15700.000 0.874
15710.000 0.835
15720.000 0.629
15730.000 0.935
15740.000 0.937
15750.000 0.846
15760.000 0.891
15770.000 0.907
15780.000 0.764
15790.000 0.863
15800.000 0.775
15810.000 0.950
15820.000 0.752
15830.000 0.919
15840.000 0.838
15850.000 0.883
15860.000 0.943
15870.000 0.919
15880.000 0.985
15890.000 0.857
15900.000 0.894
15910.000 0.846
15920.000 0.730
15930.000 0.873
15940.000 0.829
15950.000 0.812
15960.000 0.807
15970.000 0.794
15980.000 0.950
15990.000 0.914
16000.000 0.851
16010.000 0.863
16020.000 0.771
16030.000 0.929
16040.000 0.904
16050.000 0.890
16060.000 0.900
16070.000 0.932
16080.000 0.828
16090.000 0.821
16100.000 0.894
16110.000 0.861
16120.000 0.863
16130.000 0.923
16140.000 0.864
16150.000 0.865
16160.000 0.912
16170.000 0.776
16180.000 0.838
16190.000 0.757
16200.000 0.908
16210.000 0.859
16220.000 0.861
16230.000 0.870
16240.000 0.858
16250.000 0.886
16260.000 0.885
16270.000 0.784
16280.000 0.869
16290.000 0.807
16300.000 0.864
16310.000 0.828
16320.000 0.801
16330.000 0.725
16340.000 1.015
16350.000 0.839
16360.000 0.938
16370.000 0.748
16380.000 0.811
16390.000 0.834
16400.000 0.841
16410.000 0.929
16420.000 0.944
16430.000 0.858
16440.000 0.828
16450.000 0.902
16460.000 0.852
16470.000 0.846
16480.000 0.780
16490.000 0.908
16500.000 0.805
16510.000 0.882
16520.000 0.817
16530.000 0.747
16540.000 0.789
16550.000 0.777
16560.000 0.785
16570.000 0.915
16580.000 0.869
16590.000 0.883
16600.000 0.869
16610.000 0.917
16620.000 0.845
16630.000 0.820
16640.000 0.786
16650.000 0.937
16660.000 0.883
16670.000 0.834
16680.000 0.918
16690.000 0.931
16700.000 0.810
16710.000 0.852
16720.000 0.877
16730.000 0.846
16740.000 0.822
16750.000 0.906
16760.000 0.807
16770.000 0.976
16780.000 0.764
16790.000 0.746
16800.000 0.816
16810.000 0.968
16820.000 0.719
16830.000 0.813
16840.000 0.926
16850.000 0.856
16860.000 0.966
16870.000 0.885
16880.000 0.877
16890.000 0.861
16900.000 0.723
16910.000 0.875
16920.000 0.770
16930.000 0.911
16940.000 0.842
16950.000 0.850
16960.000 0.914
16970.000 0.846
16980.000 0.894
16990.000 0.820
17000.000 0.913
17010.000 0.968
17020.000 0.830
17030.000 0.865
17040.000 0.888
17050.000 0.919
17060.000 0.806
17070.000 0.950
17080.000 0.771
17090.000 0.849
17100.000 0.902
17110.000 0.882
17120.000 0.883
17130.000 0.891
17140.000 0.903
17150.000 0.874
17160.000 0.816
17170.000 0.813
17180.000 0.899
17190.000 0.854
17200.000 0.847
17210.000 0.897
17220.000 0.903
17230.000 0.766
17240.000 0.890
17250.000 0.759
17260.000 0.856
17270.000 0.711
17280.000 0.901
17290.000 0.900
17300.000 0.872
17310.000 0.880
17320.000 0.898
17330.000 0.839
17340.000 0.833
17350.000 0.941
17360.000 0.826
17370.000 0.778
17380.000 0.816
17390.000 0.733
17400.000 0.795
17410.000 0.799
17420.000 0.850
17430.000 0.908
17440.000 0.872
17450.000 0.839
17460.000 0.740
17470.000 0.880
17480.000 0.791
17490.000 0.793
17500.000 0.749
17510.000 0.911
17520.000 0.858
17530.000 0.805
17540.000 0.915
17550.000 0.743
17560.000 0.662
17570.000 0.888
17580.000 0.738
17590.000 0.744
17600.000 0.780
17610.000 0.815
17620.000 0.763
17630.000 0.664
17640.000 0.949
17650.000 0.928
17660.000 0.868
17670.000 0.765
17680.000 0.872
17690.000 0.836
17700.000 0.929
17710.000 0.734
17720.000 0.937
17730.000 0.808
17740.000 0.768
17750.000 0.876
17760.000 0.848
17770.000 0.849
17780.000 0.879
17790.000 0.835
17800.000 0.964
17810.000 0.755
17820.000 0.864
17830.000 0.863
17840.000 0.775
17850.000 0.837
17860.000 0.751
17870.000 0.764
17880.000 0.916
17890.000 0.800
17900.000 0.790
17910.000 0.843
17920.000 0.847
17930.000 0.831
17940.000 0.804
17950.000 0.787
17960.000 0.859
17970.000 0.903
17980.000 0.909
17990.000 0.814
18000.000 0.884
18010.000 0.761
18020.000 0.902
18030.000 0.785
18040.000 1.015
18050.000 0.923
18060.000 0.837
18070.000 0.821
18080.000 0.904
18090.000 0.853
18100.000 0.959
18110.000 0.769
18120.000 0.962
18130.000 0.795
18140.000 0.866
18150.000 0.934
18160.000 0.926
18170.000 0.823
18180.000 0.907
18190.000 0.838
18200.000 0.878
18210.000 0.790
18220.000 0.875
18230.000 0.769
18240.000 0.815
18250.000 0.867
18260.000 0.922
18270.000 0.836
18280.000 0.831
18290.000 0.887
18300.000 0.816
18310.000 0.870
18320.000 0.855
18330.000 0.972
18340.000 0.805
18350.000 0.770
18360.000 0.793
18370.000 0.888
18380.000 0.867
18390.000 0.656
18400.000 0.888
18410.000 0.902
18420.000 0.880
18430.000 0.945
18440.000 0.916
18450.000 0.848
18460.000 0.825
18470.000 0.786
18480.000 0.818
18490.000 0.868
18500.000 0.886
18510.000 0.852
18520.000 0.883
18530.000 0.900
18540.000 0.986
18550.000 0.830
18560.000 0.857
18570.000 0.891
18580.000 0.884
18590.000 0.789
18600.000 0.843
18610.000 0.822
18620.000 0.887
18630.000 0.903
18640.000 0.868
18650.000 0.770
18660.000 0.954
18670.000 0.795
18680.000 0.908
18690.000 0.740
18700.000 0.911
18710.000 0.895
18720.000 0.909
18730.000 0.919
18740.000 0.858
18750.000 0.838
18760.000 0.843
18770.000 0.874
18780.000 0.852
18790.000 0.875
18800.000 0.830
18810.000 0.853
18820.000 0.920
18830.000 0.880
18840.000 0.835
18850.000 0.906
18860.000 0.803
18870.000 0.829
18880.000 0.865
18890.000 0.833
18900.000 0.813
18910.000 0.900
18920.000 0.943
18930.000 0.787
18940.000 0.792
18950.000 0.838
18960.000 0.834
18970.000 0.874
18980.000 0.824
18990.000 0.870
19000.000 0.839
19010.000 0.790
19020.000 0.846
19030.000 0.960
19040.000 0.865
19050.000 0.838
19060.000 0.866
19070.000 0.766
19080.000 0.679
19090.000 0.864
19100.000 0.874
19110.000 0.852
19120.000 0.912
19130.000 0.851
19140.000 0.827
19150.000 0.866
19160.000 0.967
19170.000 0.879
19180.000 0.845
19190.000 0.823
19200.000 0.865
19210.000 0.886
19220.000 0.822
19230.000 0.742
19240.000 0.863
19250.000 0.930
19260.000 0.875
19270.000 0.813
19280.000 0.801
19290.000 0.859
19300.000 0.977
19310.000 0.868
19320.000 0.827
19330.000 0.864
19340.000 0.939
19350.000 0.848
19360.000 1.022
19370.000 0.916
19380.000 0.724
19390.000 0.817
19400.000 0.929
19410.000 0.963
19420.000 0.836
19430.000 0.903
19440.000 0.823
19450.000 0.812
19460.000 0.867
19470.000 0.888
19480.000 0.899
19490.000 0.889
19500.000 0.854
19510.000 0.857
19520.000 0.875
19530.000 0.683
19540.000 0.841
19550.000 0.871
19560.000 0.932
19570.000 0.917
19580.000 0.766
19590.000 0.818
19600.000 0.856
19610.000 0.799
19620.000 0.906
19630.000 0.868
19640.000 0.843
19650.000 0.862
19660.000 0.775
19670.000 0.865
19680.000 0.844
19690.000 0.910
19700.000 0.826
19710.000 0.898
19720.000 0.826
19730.000 0.865
19740.000 0.982
19750.000 0.806
19760.000 0.918
19770.000 0.854
19780.000 0.862
19790.000 0.821
19800.000 0.849
19810.000 0.886
19820.000 0.873
19830.000 0.847
19840.000 0.779
19850.000 0.779
19860.000 0.959
19870.000 0.870
19880.000 0.853
19890.000 0.840
19900.000 0.869
19910.000 0.788
19920.000 0.832
19930.000 0.900
19940.000 0.945
19950.000 0.900
19960.000 0.920
19970.000 0.790
19980.000 0.890
19990.000 0.779
[truncated: 501 more rows]

## Sheet: Fig2E
0.000 5.812
10.000 5.593
20.000 5.435
30.000 5.322
40.000 5.295
50.000 5.476
60.000 5.201
70.000 5.323
80.000 5.011
90.000 4.894
100.000 4.696
110.000 4.989
120.000 5.033
130.000 5.159
140.000 4.898
150.000 4.907
160.000 4.971
170.000 5.127
180.000 5.231
190.000 5.230
200.000 5.132
210.000 5.200
220.000 5.133
230.000 5.124
240.000 5.012
250.000 4.815
260.000 4.698
270.000 4.536
280.000 4.551
290.000 4.692
300.000 4.609
310.000 4.482
320.000 4.686
330.000 4.668
340.000 4.760
350.000 4.769
360.000 4.520
370.000 4.784
380.000 4.712
390.000 4.809
400.000 4.646
410.000 4.611
420.000 4.473
430.000 4.450
440.000 4.358
450.000 4.645
460.000 4.563
470.000 4.587
480.000 4.433
490.000 4.330
500.000 4.667
510.000 4.546
520.000 4.532
530.000 4.574
540.000 4.501
550.000 4.710
560.000 4.426
570.000 4.614
580.000 4.481
590.000 4.564
600.000 4.324
610.000 4.298
620.000 4.345
630.000 4.246
640.000 4.286
650.000 4.293
660.000 4.251
670.000 4.371
680.000 4.122
690.000 4.640
700.000 4.274
710.000 4.329
720.000 4.400
730.000 4.358
740.000 4.308
750.000 4.135
760.000 4.067
770.000 4.380
780.000 4.331
790.000 4.204
800.000 4.014
810.000 4.274
820.000 4.254
830.000 4.359
840.000 4.472
850.000 4.569
860.000 4.261
870.000 4.760
880.000 4.557
890.000 4.675
900.000 4.479
910.000 4.835
920.000 5.027
930.000 5.031
940.000 5.053
950.000 4.957
960.000 5.137
970.000 4.870
980.000 4.824
990.000 5.030
1000.000 4.658
1010.000 4.642
1020.000 4.441
1030.000 4.669
1040.000 4.555
1050.000 4.666
1060.000 4.618
1070.000 4.628
1080.000 4.659
1090.000 4.691
1100.000 4.798
1110.000 4.921
1120.000 4.721
1130.000 4.717
1140.000 4.826
1150.000 4.923
1160.000 4.708
1170.000 4.784
1180.000 4.876
1190.000 4.863
1200.000 4.782
1210.000 4.749
1220.000 4.848
1230.000 4.879
1240.000 4.842
1250.000 4.883
1260.000 4.774
1270.000 4.898
1280.000 4.883
1290.000 5.237
1300.000 4.792
1310.000 4.779
1320.000 4.724
1330.000 4.749
1340.000 4.697
1350.000 4.766
1360.000 4.673
1370.000 4.863
1380.000 4.798
1390.000 4.705
1400.000 4.620
1410.000 4.742
1420.000 4.709
1430.000 4.812
1440.000 4.670
1450.000 4.805
1460.000 4.679
1470.000 4.684
1480.000 4.582
1490.000 4.453
1500.000 4.704
1510.000 4.652
1520.000 4.673
1530.000 4.560
1540.000 4.754
1550.000 4.794
1560.000 4.841
1570.000 4.642
1580.000 4.723
1590.000 4.398
1600.000 4.609
1610.000 4.933
1620.000 4.969
1630.000 4.715
1640.000 4.681
1650.000 4.781
1660.000 4.691
1670.000 4.395
1680.000 4.630
1690.000 4.813
1700.000 4.581
1710.000 4.711
1720.000 4.503
1730.000 4.368
1740.000 4.539
1750.000 4.459
1760.000 4.522
1770.000 4.592
1780.000 4.426
1790.000 4.427
1800.000 4.710
1810.000 4.528
1820.000 4.331
1830.000 4.356
1840.000 4.564
1850.000 4.605
1860.000 4.610
1870.000 4.689
1880.000 4.524
1890.000 4.469
1900.000 4.313
1910.000 4.028
1920.000 4.074
1930.000 4.340
1940.000 4.301
1950.000 4.303
1960.000 4.366
1970.000 4.169
1980.000 4.243
1990.000 4.044
2000.000 4.258
2010.000 4.338
2020.000 4.285
2030.000 4.347
2040.000 4.509
2050.000 4.349
2060.000 4.377
2070.000 4.579
2080.000 4.676
2090.000 4.626
2100.000 4.423
2110.000 4.492
2120.000 4.587
2130.000 4.652
2140.000 4.571
2150.000 4.530
2160.000 4.458
2170.000 4.503
2180.000 4.588
2190.000 4.475
2200.000 4.508
2210.000 4.447
2220.000 4.398
2230.000 4.376
2240.000 4.588
2250.000 4.470
2260.000 4.232
2270.000 4.316
2280.000 4.477
2290.000 4.426
2300.000 4.479
2310.000 4.154
2320.000 4.265
2330.000 4.334
2340.000 4.337
2350.000 4.465
2360.000 4.605
2370.000 4.482
2380.000 4.632
2390.000 4.460
2400.000 4.382
2410.000 4.491
2420.000 4.668
2430.000 4.539
2440.000 4.566
2450.000 4.587
2460.000 4.602
2470.000 4.729
2480.000 4.616
2490.000 4.388
2500.000 4.374
2510.000 4.453
2520.000 4.516
2530.000 4.094
2540.000 4.291
2550.000 4.279
2560.000 4.479
2570.000 4.623
2580.000 4.572
2590.000 4.193
2600.000 4.394
2610.000 4.113
2620.000 4.229
2630.000 4.325
2640.000 4.409
2650.000 4.177
2660.000 4.125
2670.000 3.989
2680.000 3.985
2690.000 4.040
2700.000 3.858
2710.000 3.867
2720.000 3.945
2730.000 3.946
2740.000 4.079
2750.000 4.099
2760.000 4.134
2770.000 3.967
2780.000 4.042
2790.000 4.132
2800.000 4.441
2810.000 4.293
2820.000 4.188
2830.000 4.243
2840.000 4.339
2850.000 4.362
2860.000 4.404
2870.000 4.371
2880.000 4.257
2890.000 4.177
2900.000 4.179
2910.000 4.087
2920.000 4.389
2930.000 4.406
2940.000 4.538
2950.000 4.253
2960.000 4.417
2970.000 4.285
2980.000 4.527
2990.000 4.524
3000.000 4.443
3010.000 4.691
3020.000 4.260
3030.000 4.551
3040.000 4.671
3050.000 4.857
3060.000 4.699
3070.000 4.815
3080.000 4.662
3090.000 4.768
3100.000 4.613
3110.000 4.575
3120.000 4.686
3130.000 4.519
3140.000 4.434
3150.000 4.625
3160.000 4.516
3170.000 4.710
3180.000 4.625
3190.000 4.722
3200.000 4.717
3210.000 4.979
3220.000 4.823
3230.000 4.678
3240.000 4.699
3250.000 4.680
3260.000 4.467
3270.000 4.818
3280.000 4.782
3290.000 4.794
3300.000 4.689
3310.000 4.793
3320.000 4.871
3330.000 4.769
3340.000 4.742
3350.000 4.473
3360.000 4.506
3370.000 4.560
3380.000 4.613
3390.000 4.485
3400.000 4.293
3410.000 4.369
3420.000 4.680
3430.000 4.450
3440.000 4.391
3450.000 4.576
3460.000 4.421
3470.000 4.466
3480.000 4.525
3490.000 4.657
3500.000 4.457
3510.000 4.598
3520.000 4.693
3530.000 4.953
3540.000 4.991
3550.000 4.853
3560.000 5.091
3570.000 4.987
3580.000 5.011
3590.000 5.078
3600.000 5.085
3610.000 4.968
3620.000 5.151
3630.000 4.966
3640.000 5.125
3650.000 5.005
3660.000 5.123
3670.000 4.863
3680.000 4.880
3690.000 4.845
3700.000 4.973
3710.000 5.164
3720.000 5.325
3730.000 5.126
3740.000 5.108
3750.000 5.088
3760.000 4.802
3770.000 4.721
3780.000 4.716
3790.000 4.758
3800.000 4.788
3810.000 4.747
3820.000 4.664
3830.000 5.009
3840.000 4.774
3850.000 4.738
3860.000 4.788
3870.000 4.691
3880.000 4.744
3890.000 4.710
3900.000 4.481
3910.000 4.878
3920.000 4.719
3930.000 4.815
3940.000 4.680
3950.000 4.865
3960.000 4.891
3970.000 4.889
3980.000 4.782
3990.000 4.876
4000.000 4.634
4010.000 4.562
4020.000 4.754
4030.000 4.614
4040.000 4.714
4050.000 4.726
4060.000 4.786
4070.000 4.615
4080.000 4.667
4090.000 4.715
4100.000 4.635
4110.000 4.492
4120.000 4.519
4130.000 4.791
4140.000 4.718
4150.000 4.526
4160.000 4.313
4170.000 4.312
4180.000 4.594
4190.000 4.151
4200.000 4.372
4210.000 4.089
4220.000 4.132
4230.000 4.256
4240.000 4.332
4250.000 4.097
4260.000 4.117
4270.000 3.975
4280.000 4.045
4290.000 4.183
4300.000 4.168
4310.000 4.137
4320.000 4.099
4330.000 4.229
4340.000 4.444
4350.000 4.179
4360.000 4.153
4370.000 4.343
4380.000 4.278
4390.000 4.403
4400.000 4.605
4410.000 4.470
4420.000 4.432
4430.000 4.451
4440.000 4.226
4450.000 4.612
4460.000 4.636
4470.000 4.657
4480.000 4.632
4490.000 4.724
4500.000 4.561
4510.000 4.610
4520.000 4.563
4530.000 4.830
4540.000 4.683
4550.000 4.664
4560.000 4.551
4570.000 4.620
4580.000 4.501
4590.000 4.701
4600.000 4.863
4610.000 4.729
4620.000 4.780
4630.000 4.793
4640.000 4.758
4650.000 4.790
4660.000 4.643
4670.000 4.614
4680.000 4.747
4690.000 4.673
4700.000 4.690
4710.000 4.731
4720.000 4.711
4730.000 4.918
4740.000 4.805
4750.000 4.628
4760.000 4.661
4770.000 4.488
4780.000 4.586
4790.000 4.982
4800.000 4.976
4810.000 4.943
4820.000 4.912
4830.000 4.767
4840.000 4.841
4850.000 4.794
4860.000 5.027
4870.000 4.943
4880.000 4.918
4890.000 4.897
4900.000 4.595
4910.000 4.752
4920.000 4.545
4930.000 4.539
4940.000 4.565
4950.000 4.567
4960.000 4.264
4970.000 4.262
4980.000 4.168
4990.000 4.116
5000.000 3.917
5010.000 3.946
5020.000 4.117
5030.000 3.915
5040.000 3.870
5050.000 4.019
5060.000 3.967
5070.000 3.950
5080.000 3.892
5090.000 3.817
5100.000 3.931
5110.000 3.967
5120.000 4.000
5130.000 4.048
5140.000 3.992
5150.000 4.031
5160.000 4.028
5170.000 4.087
5180.000 3.882
5190.000 3.742
5200.000 4.027
5210.000 4.120
5220.000 3.928
5230.000 4.169
5240.000 4.184
5250.000 4.124
5260.000 4.313
5270.000 4.172
5280.000 4.387
5290.000 4.437
5300.000 4.241
5310.000 4.196
5320.000 4.282
5330.000 4.588
5340.000 4.492
5350.000 4.498
5360.000 4.693
5370.000 4.844
5380.000 4.724
5390.000 4.899
5400.000 4.811
5410.000 4.701
5420.000 5.017
5430.000 4.885
5440.000 4.780
5450.000 4.770
5460.000 4.683
5470.000 4.548
5480.000 4.405
5490.000 4.667
5500.000 4.413
5510.000 4.254
5520.000 4.322
5530.000 4.495
5540.000 4.579
5550.000 4.483
5560.000 4.429
5570.000 4.511
5580.000 4.225
5590.000 4.070
5600.000 4.379
5610.000 4.482
5620.000 4.427
5630.000 4.387
5640.000 4.298
5650.000 4.136
5660.000 4.148
5670.000 4.045
5680.000 3.975
5690.000 3.959
5700.000 4.029
5710.000 4.240
5720.000 4.143
5730.000 4.354
5740.000 4.155
5750.000 4.275
5760.000 4.233
5770.000 4.494
5780.000 4.539
5790.000 4.516
5800.000 4.410
5810.000 4.365
5820.000 4.360
5830.000 4.525
5840.000 4.545
5850.000 4.495
5860.000 4.523
5870.000 4.404
5880.000 4.568
5890.000 4.555
5900.000 4.514
5910.000 4.450
5920.000 4.294
5930.000 4.441
5940.000 4.662
5950.000 4.623
5960.000 4.708
5970.000 4.651
5980.000 4.834
5990.000 4.726
6000.000 4.656
6010.000 4.534
6020.000 4.736
6030.000 4.680
6040.000 4.677
6050.000 4.877
6060.000 4.932
6070.000 4.899
6080.000 4.999
6090.000 4.976
6100.000 4.946
6110.000 5.107
6120.000 5.129
6130.000 5.027
6140.000 5.202
6150.000 5.443
6160.000 5.493
6170.000 5.414
6180.000 5.185
6190.000 5.566
6200.000 5.439
6210.000 5.031
6220.000 5.006
6230.000 4.738
6240.000 4.704
6250.000 4.820
6260.000 4.789
6270.000 4.841
6280.000 4.524
6290.000 4.679
6300.000 4.645
6310.000 4.822
6320.000 4.724
6330.000 4.826
6340.000 5.014
6350.000 4.794
6360.000 4.943
6370.000 4.738
6380.000 4.677
6390.000 4.478
6400.000 4.634
6410.000 4.692
6420.000 4.738
6430.000 4.666
6440.000 4.725
6450.000 4.809
6460.000 4.819
6470.000 4.765
6480.000 4.788
6490.000 4.862
6500.000 4.796
6510.000 4.604
6520.000 4.573
6530.000 4.670
6540.000 4.644
6550.000 4.501
6560.000 4.829
6570.000 4.916
6580.000 4.851
6590.000 4.623
6600.000 4.705
6610.000 4.504
6620.000 4.693
6630.000 4.792
6640.000 4.833
6650.000 4.509
6660.000 4.683
6670.000 4.544
6680.000 4.448
6690.000 4.612
6700.000 4.551
6710.000 4.523
6720.000 4.734
6730.000 4.759
6740.000 4.795
6750.000 4.898
6760.000 4.821
6770.000 4.944
6780.000 4.847
6790.000 4.853
6800.000 4.706
6810.000 4.601
6820.000 4.544
6830.000 4.622
6840.000 4.844
6850.000 4.708
6860.000 4.595
6870.000 4.433
6880.000 4.604
6890.000 4.388
6900.000 4.435
6910.000 4.694
6920.000 4.634
6930.000 4.339
6940.000 4.483
6950.000 4.516
6960.000 4.489
6970.000 4.435
6980.000 4.307
6990.000 4.360
7000.000 4.393
7010.000 4.573
7020.000 4.443
7030.000 4.686
7040.000 4.603
7050.000 4.427
7060.000 4.276
7070.000 4.346
7080.000 4.612
7090.000 4.630
7100.000 4.583
7110.000 4.600
7120.000 4.530
7130.000 4.545
7140.000 4.331
7150.000 4.390
7160.000 4.451
7170.000 4.224
7180.000 4.173
7190.000 4.195
7200.000 4.075
7210.000 3.886
7220.000 4.145
7230.000 4.185
7240.000 4.206
7250.000 4.127
7260.000 4.178
7270.000 4.073
7280.000 4.199
7290.000 4.125
7300.000 4.384
7310.000 4.475
7320.000 4.487
7330.000 4.210
7340.000 4.109
7350.000 4.126
7360.000 4.237
7370.000 4.591
7380.000 4.266
7390.000 4.210
7400.000 4.389
7410.000 4.462
7420.000 4.194
7430.000 4.189
7440.000 4.123
7450.000 4.309
7460.000 4.241
7470.000 3.820
7480.000 3.841
7490.000 4.095
7500.000 4.131
7510.000 3.961
7520.000 3.869
7530.000 4.066
7540.000 4.049
7550.000 4.148
7560.000 4.251
7570.000 4.438
7580.000 4.290
7590.000 4.435
7600.000 4.452
7610.000 4.339
7620.000 4.437
7630.000 4.645
7640.000 4.573
7650.000 4.319
7660.000 4.342
7670.000 4.453
7680.000 4.303
7690.000 4.132
7700.000 4.384
7710.000 4.336
7720.000 4.283
7730.000 4.454
7740.000 4.477
7750.000 4.650
7760.000 4.409
7770.000 4.472
7780.000 4.514
7790.000 4.635
7800.000 4.601
7810.000 4.758
7820.000 4.645
7830.000 4.550
7840.000 4.754
7850.000 4.720
7860.000 4.899
7870.000 4.989
7880.000 5.097
7890.000 4.726
7900.000 5.004
7910.000 4.965
7920.000 5.001
7930.000 4.658
7940.000 4.921
7950.000 4.884
7960.000 4.912
7970.000 4.695
7980.000 4.901
7990.000 4.779
8000.000 4.727
8010.000 4.770
8020.000 5.148
8030.000 4.974
8040.000 4.920
8050.000 5.136
8060.000 4.898
8070.000 5.175
8080.000 4.998
8090.000 5.085
8100.000 5.035
8110.000 5.122
8120.000 5.268
8130.000 5.104
8140.000 4.946
8150.000 5.278
8160.000 5.136
8170.000 5.228
8180.000 5.057
8190.000 5.205
8200.000 5.139
8210.000 5.077
8220.000 5.140
8230.000 5.049
8240.000 5.290
8250.000 5.061
8260.000 4.971
8270.000 5.016
8280.000 5.000
8290.000 4.892
8300.000 4.978
8310.000 5.106
8320.000 4.702
8330.000 4.719
8340.000 4.909
8350.000 5.065
8360.000 4.979
8370.000 5.128
8380.000 4.954
8390.000 4.822
8400.000 4.803
8410.000 4.733
8420.000 4.747
8430.000 4.675
8440.000 4.547
8450.000 4.800
8460.000 4.693
8470.000 4.715
8480.000 4.548
8490.000 4.637
8500.000 4.428
8510.000 4.445
8520.000 4.335
8530.000 4.217
8540.000 4.177
8550.000 4.242
8560.000 4.292
8570.000 4.346
8580.000 4.149
8590.000 4.139
8600.000 4.144
8610.000 4.193
8620.000 4.396
8630.000 4.467
8640.000 4.537
8650.000 4.484
8660.000 4.275
8670.000 4.390
8680.000 4.447
8690.000 4.398
8700.000 4.271
8710.000 4.447
8720.000 4.461
8730.000 4.594
8740.000 4.363
8750.000 4.427
8760.000 4.408
8770.000 4.367
8780.000 4.410
8790.000 4.230
8800.000 4.498
8810.000 4.564
8820.000 4.487
8830.000 4.580
8840.000 4.538
8850.000 4.921
8860.000 4.736
8870.000 4.817
8880.000 5.041
8890.000 5.031
8900.000 5.015
8910.000 4.994
8920.000 4.989
8930.000 4.871
8940.000 5.022
8950.000 4.984
8960.000 4.788
8970.000 4.731
8980.000 4.769
8990.000 4.854
9000.000 4.731
9010.000 4.817
9020.000 4.767
9030.000 4.555
9040.000 4.798
9050.000 4.748
9060.000 4.443
9070.000 4.492
9080.000 4.359
9090.000 4.611
9100.000 4.499
9110.000 4.682
9120.000 4.853
9130.000 4.774
9140.000 4.848
9150.000 4.786
9160.000 4.736
9170.000 4.797
9180.000 5.023
9190.000 5.053
9200.000 5.210
9210.000 5.243
9220.000 4.935
9230.000 4.801
9240.000 4.878
9250.000 4.881
9260.000 4.861
9270.000 4.886
9280.000 4.768
9290.000 4.611
9300.000 4.810
9310.000 4.650
9320.000 4.564
9330.000 4.349
9340.000 4.420
9350.000 4.383
9360.000 4.258
9370.000 4.288
9380.000 4.298
9390.000 4.145
9400.000 4.130
9410.000 4.165
9420.000 4.194
9430.000 4.141
9440.000 4.298
9450.000 4.278
9460.000 4.228
9470.000 4.331
9480.000 4.305
9490.000 4.193
9500.000 4.289
9510.000 4.211
9520.000 4.176
9530.000 4.338
9540.000 4.403
9550.000 4.260
9560.000 4.312
9570.000 4.418
9580.000 4.282
9590.000 4.222
9600.000 4.142
9610.000 4.221
9620.000 4.401
9630.000 4.178
9640.000 4.279
9650.000 4.147
9660.000 4.044
9670.000 4.103
9680.000 4.110
9690.000 4.095
9700.000 4.307
9710.000 4.243
9720.000 4.058
9730.000 4.103
9740.000 4.000
9750.000 3.838
9760.000 3.712
9770.000 4.051
9780.000 4.006
9790.000 4.082
9800.000 3.830
9810.000 3.821
9820.000 3.726
9830.000 3.716
9840.000 3.847
9850.000 3.990
9860.000 3.793
9870.000 4.032
9880.000 3.940
9890.000 3.794
9900.000 3.797
9910.000 3.688
9920.000 3.778
9930.000 3.682
9940.000 3.592
9950.000 3.526
9960.000 3.560
9970.000 3.498
9980.000 3.395
9990.000 3.708
10000.000 3.811
10010.000 3.623
10020.000 3.650
10030.000 3.822
10040.000 3.908
10050.000 3.703
10060.000 3.916
10070.000 3.739
10080.000 3.624
10090.000 3.729
10100.000 3.845
10110.000 3.891
10120.000 4.072
10130.000 4.055
10140.000 3.870
10150.000 3.971
10160.000 3.710
10170.000 3.739
10180.000 3.625
10190.000 3.693
10200.000 3.788
10210.000 4.019
10220.000 3.612
10230.000 3.435
10240.000 3.619
10250.000 3.450
10260.000 3.502
10270.000 3.552
10280.000 3.556
10290.000 3.606
10300.000 3.789
10310.000 3.861
10320.000 3.955
10330.000 3.727
10340.000 3.830
10350.000 3.756
10360.000 3.730
10370.000 3.982
10380.000 4.049
10390.000 3.855
10400.000 3.986
10410.000 4.028
10420.000 3.989
10430.000 4.044
10440.000 3.954
10450.000 4.072
10460.000 3.712
10470.000 3.867
10480.000 3.842
10490.000 3.730
10500.000 4.061
10510.000 4.037
10520.000 4.098
10530.000 3.897
10540.000 4.037
10550.000 3.824
10560.000 3.979
10570.000 3.850
10580.000 3.874
10590.000 3.856
10600.000 3.911
10610.000 4.040
10620.000 4.065
10630.000 3.881
10640.000 3.815
10650.000 3.956
10660.000 3.965
10670.000 4.038
10680.000 3.956
10690.000 4.083
10700.000 4.312
10710.000 4.168
10720.000 4.129
10730.000 3.771
10740.000 3.668
10750.000 3.453
10760.000 3.358
10770.000 3.364
10780.000 3.562
10790.000 3.511
10800.000 3.252
10810.000 3.234
10820.000 3.558
10830.000 3.490
10840.000 3.469
10850.000 3.477
10860.000 3.517
10870.000 3.737
10880.000 3.656
10890.000 3.681
10900.000 3.726
10910.000 3.735
10920.000 3.780
10930.000 3.771
10940.000 3.570
10950.000 3.407
10960.000 3.706
10970.000 3.869
10980.000 3.788
10990.000 3.937
11000.000 4.003
11010.000 4.117
11020.000 4.013
11030.000 4.112
11040.000 3.994
11050.000 4.020
11060.000 3.981
11070.000 4.206
11080.000 4.228
11090.000 4.179
11100.000 4.135
11110.000 4.178
11120.000 4.400
11130.000 4.250
11140.000 4.338
11150.000 4.235
11160.000 4.369
11170.000 4.657
11180.000 4.472
11190.000 4.512
11200.000 4.378
11210.000 4.404
11220.000 4.554
11230.000 4.566
11240.000 4.355
11250.000 4.513
11260.000 4.584
11270.000 4.536
11280.000 4.533
11290.000 4.216
11300.000 4.563
11310.000 4.544
11320.000 4.605
11330.000 4.670
11340.000 4.484
11350.000 4.417
11360.000 4.288
11370.000 4.549
11380.000 4.401
11390.000 4.434
11400.000 4.523
11410.000 4.655
11420.000 4.358
11430.000 4.381
11440.000 4.596
11450.000 4.529
11460.000 4.514
11470.000 4.326
11480.000 4.221
11490.000 4.355
11500.000 4.454
11510.000 4.513
11520.000 4.425
11530.000 4.307
11540.000 4.456
11550.000 4.264
11560.000 4.107
11570.000 4.145
11580.000 4.310
11590.000 4.420
11600.000 4.539
11610.000 4.565
11620.000 4.471
11630.000 4.387
11640.000 4.300
11650.000 4.407
11660.000 4.483
11670.000 4.394
11680.000 4.711
11690.000 4.677
11700.000 4.703
11710.000 4.756
11720.000 4.651
11730.000 4.635
11740.000 4.430
11750.000 4.620
11760.000 4.369
11770.000 4.250
11780.000 4.064
11790.000 4.221
11800.000 4.201
11810.000 4.434
11820.000 4.521
11830.000 4.507
11840.000 4.675
11850.000 4.433
11860.000 4.407
11870.000 4.485
11880.000 4.535
11890.000 4.475
11900.000 4.460
11910.000 4.651
11920.000 4.358
11930.000 4.385
11940.000 4.316
11950.000 4.243
11960.000 4.477
11970.000 4.527
11980.000 4.320
11990.000 4.596
12000.000 4.444
12010.000 4.492
12020.000 4.306
12030.000 4.297
12040.000 4.357
12050.000 4.186
12060.000 4.397
12070.000 4.644
12080.000 4.656
12090.000 4.528
12100.000 4.871
12110.000 4.759
12120.000 4.499
12130.000 4.411
12140.000 4.221
12150.000 4.497
12160.000 4.339
12170.000 4.059
12180.000 4.092
12190.000 4.112
12200.000 4.199
12210.000 4.197
12220.000 4.304
12230.000 4.318
12240.000 3.995
12250.000 4.129
12260.000 4.113
12270.000 4.127
12280.000 4.200
12290.000 4.116
12300.000 4.331
12310.000 4.258
12320.000 4.348
12330.000 4.429
12340.000 4.374
12350.000 4.444
12360.000 4.503
12370.000 4.441
12380.000 4.337
12390.000 4.168
12400.000 4.448
12410.000 4.227
12420.000 4.087
12430.000 4.379
12440.000 4.519
12450.000 4.403
12460.000 4.259
12470.000 4.121
12480.000 4.147
12490.000 3.980
12500.000 4.131
12510.000 4.071
12520.000 4.056
12530.000 3.993
12540.000 4.118
12550.000 4.154
12560.000 4.211
12570.000 4.153
12580.000 4.486
12590.000 4.458
12600.000 4.464
12610.000 4.425
12620.000 4.549
12630.000 4.413
12640.000 4.115
12650.000 4.059
12660.000 4.293
12670.000 4.171
12680.000 4.291
12690.000 4.177
12700.000 4.278
12710.000 4.505
12720.000 4.353
12730.000 4.409
12740.000 4.423
12750.000 4.533
12760.000 4.500
12770.000 4.189
12780.000 4.336
12790.000 4.327
12800.000 4.110
12810.000 4.266
12820.000 4.218
12830.000 4.404
12840.000 4.302
12850.000 4.003
12860.000 4.080
12870.000 4.251
12880.000 4.352
12890.000 4.503
12900.000 4.607
12910.000 4.664
12920.000 4.581
12930.000 4.498
12940.000 4.486
12950.000 4.544
12960.000 4.519
12970.000 4.511
12980.000 4.517
12990.000 4.530
13000.000 4.621
13010.000 4.496
13020.000 4.710
13030.000 4.998
13040.000 4.881
13050.000 5.059
13060.000 5.083
13070.000 5.194
13080.000 5.152
13090.000 5.030
13100.000 5.430
13110.000 5.103
13120.000 5.096
13130.000 5.191
13140.000 5.163
13150.000 5.009
13160.000 5.067
13170.000 5.139
13180.000 5.132
13190.000 5.231
13200.000 5.217
13210.000 5.051
13220.000 5.067
13230.000 4.960
13240.000 5.040
13250.000 4.939
13260.000 4.868
13270.000 4.590
13280.000 4.863
13290.000 5.066
13300.000 4.804
13310.000 4.965
13320.000 4.523
13330.000 4.604
13340.000 4.658
13350.000 4.946
13360.000 5.097
13370.000 4.935
13380.000 5.138
13390.000 4.879
13400.000 5.011
13410.000 4.937
13420.000 4.879
13430.000 5.076
13440.000 4.930
13450.000 4.630
13460.000 4.698
13470.000 4.549
13480.000 4.601
13490.000 4.478
13500.000 4.844
13510.000 4.814
13520.000 4.568
13530.000 4.585
13540.000 4.506
13550.000 4.554
13560.000 4.510
13570.000 4.407
13580.000 4.404
13590.000 4.327
13600.000 4.610
13610.000 4.667
13620.000 4.718
13630.000 4.638
13640.000 4.560
13650.000 4.495
13660.000 4.823
13670.000 4.723
13680.000 4.849
13690.000 4.866
13700.000 4.743
13710.000 4.691
13720.000 4.734
13730.000 4.778
13740.000 4.748
13750.000 4.643
13760.000 4.700
13770.000 4.728
13780.000 4.688
13790.000 4.745
13800.000 4.705
13810.000 4.668
13820.000 4.478
13830.000 4.580
13840.000 4.574
13850.000 4.346
13860.000 4.450
13870.000 4.532
13880.000 4.392
13890.000 4.240
13900.000 4.435
13910.000 4.532
13920.000 4.288
13930.000 4.502
13940.000 4.339
13950.000 4.418
13960.000 4.364
13970.000 4.347
13980.000 4.539
13990.000 4.517
14000.000 4.247
14010.000 4.199
14020.000 4.402
14030.000 4.482
14040.000 4.474
14050.000 4.250
14060.000 4.256
14070.000 4.309
14080.000 4.194
14090.000 4.323
14100.000 4.281
14110.000 4.002
14120.000 3.983
14130.000 3.836
14140.000 3.684
14150.000 4.029
14160.000 3.967
14170.000 4.134
14180.000 4.093
14190.000 4.128
14200.000 4.077
14210.000 4.074
14220.000 4.096
14230.000 4.169
14240.000 4.113
14250.000 4.330
14260.000 4.242
14270.000 4.420
14280.000 4.474
14290.000 4.448
14300.000 4.195
14310.000 4.257
14320.000 4.362
14330.000 4.363
14340.000 4.460
14350.000 4.659
14360.000 4.769
14370.000 4.577
14380.000 4.388
14390.000 4.473
14400.000 4.274
14410.000 4.026
14420.000 4.180
14430.000 4.275
14440.000 4.215
14450.000 4.317
14460.000 4.042
14470.000 4.281
14480.000 4.070
14490.000 3.988
14500.000 3.850
14510.000 3.900
14520.000 3.926
14530.000 4.336
14540.000 4.475
14550.000 4.289
14560.000 4.203
14570.000 4.383
14580.000 4.459
14590.000 4.261
14600.000 4.231
14610.000 4.020
14620.000 4.286
14630.000 4.047
14640.000 4.219
14650.000 4.350
14660.000 4.400
14670.000 4.245
14680.000 4.123
14690.000 4.127
14700.000 4.018
14710.000 4.125
14720.000 4.187
14730.000 4.237
14740.000 4.470
14750.000 4.639
14760.000 4.456
14770.000 4.463
14780.000 4.816
14790.000 4.854
14800.000 4.727
14810.000 4.785
14820.000 4.791
14830.000 4.716
14840.000 4.837
14850.000 4.794
14860.000 4.743
14870.000 4.492
14880.000 4.413
14890.000 4.797
14900.000 4.575
14910.000 4.528
14920.000 4.516
14930.000 4.379
14940.000 4.481
14950.000 4.747
14960.000 4.488
14970.000 4.476
14980.000 4.591
14990.000 4.420
15000.000 4.528
15010.000 4.630
15020.000 4.383
15030.000 4.311
15040.000 4.372
15050.000 4.438
15060.000 4.406
15070.000 4.266
15080.000 4.403
15090.000 4.289
15100.000 4.255
15110.000 4.558
15120.000 4.325
15130.000 4.562
15140.000 4.489
15150.000 4.344
15160.000 4.493
15170.000 4.471
15180.000 4.410
15190.000 4.534
15200.000 4.549
15210.000 4.458
15220.000 4.627
15230.000 4.690
15240.000 4.537
15250.000 4.432
15260.000 4.563
15270.000 4.413
15280.000 4.755
15290.000 4.523
15300.000 4.651
15310.000 4.753
15320.000 4.792
15330.000 5.028
15340.000 4.760
15350.000 4.832
15360.000 4.616
15370.000 4.597
15380.000 4.631
15390.000 4.555
15400.000 4.610
15410.000 4.858
15420.000 4.923
15430.000 4.950
15440.000 4.920
15450.000 4.971
15460.000 4.906
15470.000 4.799
15480.000 5.001
15490.000 4.859
15500.000 4.819
15510.000 4.898
15520.000 4.623
15530.000 4.611
15540.000 4.747
15550.000 4.714
15560.000 4.620
15570.000 4.733
15580.000 4.661
15590.000 4.505
15600.000 4.425
15610.000 4.598
15620.000 4.591
15630.000 4.526
15640.000 4.414
15650.000 4.238
15660.000 4.269
15670.000 4.441
15680.000 4.212
15690.000 4.303
15700.000 4.377
15710.000 4.544
15720.000 4.572
15730.000 4.734
15740.000 4.788
15750.000 4.781
15760.000 4.851
15770.000 4.654
15780.000 4.459
15790.000 4.490
15800.000 4.453
15810.000 4.511
15820.000 4.429
15830.000 4.351
15840.000 4.219
15850.000 4.318
15860.000 4.271
15870.000 4.197
15880.000 4.077
15890.000 4.368
15900.000 4.266
15910.000 4.269
15920.000 4.149
15930.000 4.497
15940.000 4.376
15950.000 4.153
15960.000 4.235
15970.000 4.149
15980.000 4.202
15990.000 4.148
16000.000 4.354
16010.000 4.468
16020.000 4.512
16030.000 4.578
16040.000 4.554
16050.000 4.702
16060.000 4.730
16070.000 4.730
16080.000 4.876
16090.000 4.842
16100.000 4.879
16110.000 4.862
16120.000 4.822
16130.000 5.092
16140.000 5.116
16150.000 5.082
16160.000 5.023
16170.000 4.877
16180.000 4.859
16190.000 4.735
16200.000 4.840
16210.000 4.720
16220.000 4.637
16230.000 4.786
16240.000 4.463
16250.000 4.586
16260.000 4.644
16270.000 4.752
16280.000 4.554
16290.000 4.581
16300.000 4.581
16310.000 4.727
16320.000 4.827
16330.000 4.532
16340.000 4.669
16350.000 4.792
16360.000 4.777
16370.000 4.604
16380.000 4.692
16390.000 4.548
16400.000 4.707
16410.000 4.714
16420.000 4.536
16430.000 4.555
16440.000 4.624
16450.000 4.602
16460.000 4.757
16470.000 4.862
16480.000 4.768
16490.000 4.993
16500.000 4.836
16510.000 4.769
16520.000 4.790
16530.000 4.547
16540.000 4.609
16550.000 4.614
16560.000 4.832
16570.000 4.608
16580.000 4.751
16590.000 4.800
16600.000 4.613
16610.000 4.741
16620.000 4.769
16630.000 4.755
16640.000 4.733
16650.000 4.587
16660.000 4.786
16670.000 4.765
16680.000 4.820
16690.000 4.964
16700.000 5.007
16710.000 4.741
16720.000 4.483
16730.000 4.465
16740.000 4.314
16750.000 4.450
16760.000 4.335
16770.000 4.259
16780.000 4.236
16790.000 4.448
16800.000 4.255
16810.000 4.213
16820.000 4.122
16830.000 4.093
16840.000 4.167
16850.000 4.123
16860.000 4.329
16870.000 4.360
16880.000 4.530
16890.000 4.402
16900.000 4.672
16910.000 4.578
16920.000 4.433
16930.000 4.405
16940.000 4.516
16950.000 4.361
16960.000 4.384
16970.000 4.414
16980.000 4.508
16990.000 4.414
17000.000 4.481
17010.000 4.341
17020.000 4.346
17030.000 4.448
17040.000 4.325
17050.000 4.309
17060.000 4.592
17070.000 4.634
17080.000 4.648
17090.000 4.569
17100.000 4.762
17110.000 4.952
17120.000 4.813
17130.000 4.642
17140.000 4.805
17150.000 4.919
17160.000 4.602
17170.000 4.592
17180.000 4.526
17190.000 4.283
17200.000 4.377
17210.000 4.390
17220.000 4.108
17230.000 4.264
17240.000 3.976
17250.000 3.996
17260.000 4.050
17270.000 4.097
17280.000 4.071
17290.000 4.036
17300.000 3.771
17310.000 3.840
17320.000 3.948
17330.000 3.804
17340.000 3.826
17350.000 3.942
17360.000 3.597
17370.000 3.614
17380.000 3.690
17390.000 3.683
17400.000 3.540
17410.000 3.471
17420.000 3.422
17430.000 3.320
17440.000 3.091
17450.000 3.168
17460.000 3.277
17470.000 3.587
17480.000 3.352
17490.000 3.520
17500.000 3.516
17510.000 3.595
17520.000 3.486
17530.000 3.557
17540.000 3.791
17550.000 3.707
17560.000 3.743
17570.000 3.809
17580.000 3.815
17590.000 3.839
17600.000 3.682
17610.000 3.744
17620.000 3.788
17630.000 3.730
17640.000 3.646
17650.000 3.704
17660.000 3.487
17670.000 3.252
17680.000 3.324
17690.000 3.244
17700.000 3.093
17710.000 3.290
17720.000 3.220
17730.000 3.214
17740.000 3.336
17750.000 3.582
17760.000 3.757
17770.000 3.644
17780.000 3.631
17790.000 3.672
17800.000 3.704
17810.000 3.735
17820.000 3.811
17830.000 3.647
17840.000 3.487
17850.000 3.534
17860.000 3.437
17870.000 3.656
17880.000 3.792
17890.000 3.602
17900.000 3.613
17910.000 3.509
17920.000 3.525
17930.000 3.650
17940.000 3.898
17950.000 3.968
17960.000 4.075
17970.000 4.152
17980.000 3.913
17990.000 4.067
18000.000 3.864
18010.000 4.034
18020.000 4.216
18030.000 3.882
18040.000 4.039
18050.000 4.074
18060.000 4.130
18070.000 4.157
18080.000 4.076
18090.000 4.174
18100.000 4.149
18110.000 3.923
18120.000 4.317
18130.000 4.388
18140.000 4.119
18150.000 4.335
18160.000 4.639
18170.000 4.764
18180.000 4.720
18190.000 4.687
18200.000 4.480
18210.000 4.493
18220.000 4.654
18230.000 4.624
18240.000 4.613
18250.000 4.672
18260.000 4.579
18270.000 4.374
18280.000 4.511
18290.000 4.381
18300.000 4.330
18310.000 4.271
18320.000 4.265
18330.000 4.106
18340.000 4.167
18350.000 4.448
18360.000 4.450
18370.000 4.638
18380.000 4.893
18390.000 4.615
18400.000 4.721
18410.000 4.522
18420.000 4.778
18430.000 4.829
18440.000 4.824
18450.000 4.934
18460.000 4.555
18470.000 4.525
18480.000 4.507
18490.000 4.404
18500.000 4.442
18510.000 4.562
18520.000 4.695
18530.000 4.828
18540.000 4.653
18550.000 4.800
18560.000 4.590
18570.000 4.508
18580.000 4.396
18590.000 4.349
18600.000 4.444
18610.000 4.170
18620.000 4.255
18630.000 4.361
18640.000 4.458
18650.000 4.635
18660.000 4.633
18670.000 4.504
18680.000 4.630
18690.000 4.415
18700.000 4.397
18710.000 4.547
18720.000 4.640
18730.000 4.412
18740.000 4.431
18750.000 4.198
18760.000 4.242
18770.000 4.229
18780.000 4.100
18790.000 4.266
18800.000 4.368
18810.000 4.357
18820.000 4.265
18830.000 4.368
18840.000 4.466
18850.000 4.117
18860.000 3.982
18870.000 3.781
18880.000 3.757
18890.000 3.976
18900.000 3.947
18910.000 3.590
18920.000 3.863
18930.000 3.893
18940.000 3.768
18950.000 3.819
18960.000 3.935
18970.000 4.057
18980.000 3.722
18990.000 3.796
19000.000 3.710
19010.000 3.806
19020.000 3.798
19030.000 3.992
19040.000 3.845
19050.000 3.967
19060.000 3.940
19070.000 3.963
19080.000 3.918
19090.000 3.863
19100.000 4.006
19110.000 4.153
19120.000 3.832
19130.000 3.983
19140.000 3.886
19150.000 3.952
19160.000 3.954
19170.000 3.955
19180.000 3.822
19190.000 3.803
19200.000 4.132
19210.000 4.187
19220.000 3.909
19230.000 4.074
19240.000 3.864
19250.000 3.721
19260.000 3.667
19270.000 3.804
19280.000 3.622
19290.000 3.726
19300.000 3.736
19310.000 3.729
19320.000 3.650
19330.000 4.044
19340.000 4.051
19350.000 3.942
19360.000 3.935
19370.000 3.851
19380.000 4.033
19390.000 3.876
19400.000 4.019
19410.000 4.046
19420.000 4.178
19430.000 4.100
19440.000 3.829
19450.000 3.889
19460.000 3.735
19470.000 3.745
19480.000 3.785
19490.000 3.962
19500.000 3.991
19510.000 3.796
19520.000 4.050
19530.000 3.977
19540.000 4.115
19550.000 3.982
19560.000 3.798
19570.000 3.673
19580.000 3.577
19590.000 3.671
19600.000 3.637
19610.000 3.600
19620.000 3.628
19630.000 3.821
19640.000 3.658
19650.000 3.710
19660.000 3.826
19670.000 3.760
19680.000 3.940
19690.000 4.053
19700.000 3.899
19710.000 3.630
19720.000 3.611
19730.000 3.587
19740.000 3.614
19750.000 3.755
19760.000 3.547
19770.000 3.656
19780.000 3.478
19790.000 3.690
19800.000 3.572
19810.000 3.712
19820.000 3.843
19830.000 3.783
19840.000 3.560
19850.000 3.611
19860.000 3.701
19870.000 3.751
19880.000 3.812
19890.000 3.573
19900.000 3.647
19910.000 3.729
19920.000 3.682
19930.000 3.363
19940.000 3.266
19950.000 3.154
19960.000 3.080
19970.000 3.524
19980.000 3.386
19990.000 3.452
[truncated: 98,001 more rows]

## Sheet: Fig2F
0.000 8.910
10.000 9.368
20.000 8.472
30.000 8.724
40.000 8.921
50.000 8.728
60.000 8.049
70.000 7.510
80.000 7.498
90.000 7.507
100.000 7.186
110.000 7.006
120.000 7.478
130.000 7.733
140.000 7.370
150.000 7.317
160.000 6.934
170.000 7.048
180.000 7.031
190.000 6.986
200.000 6.794
210.000 6.928
220.000 7.279
230.000 7.330
240.000 7.797
250.000 7.561
260.000 7.712
270.000 7.644
280.000 7.979
290.000 7.959
300.000 8.165
310.000 7.552
320.000 7.649
330.000 6.993
340.000 7.061
350.000 7.343
360.000 7.715
370.000 7.253
380.000 7.541
390.000 7.907
400.000 7.735
410.000 7.949
420.000 8.064
430.000 7.831
440.000 7.504
450.000 7.717
460.000 7.691
470.000 7.757
480.000 7.796
490.000 7.801
500.000 7.285
510.000 7.532
520.000 7.478
530.000 7.317
540.000 7.707
550.000 8.010
560.000 7.666
570.000 7.738
580.000 7.620
590.000 7.789
600.000 7.368
610.000 7.027
620.000 7.417
630.000 6.931
640.000 7.488
650.000 7.183
660.000 7.507
670.000 7.058
680.000 7.143
690.000 7.299
700.000 7.694
710.000 7.479
720.000 7.007
730.000 7.756
740.000 7.390
750.000 7.770
760.000 7.803
770.000 7.819
780.000 7.604
790.000 7.326
800.000 7.695
810.000 7.410
820.000 7.680
830.000 7.435
840.000 7.142
850.000 7.231
860.000 6.896
870.000 6.445
880.000 6.745
890.000 7.572
900.000 7.177
910.000 7.335
920.000 7.165
930.000 7.173
940.000 6.852
950.000 7.118
960.000 7.228
970.000 7.073
980.000 6.940
990.000 7.537
1000.000 7.275
1010.000 7.576
1020.000 6.705
1030.000 6.923
1040.000 7.438
1050.000 7.484
1060.000 7.395
1070.000 7.074
1080.000 7.028
1090.000 7.025
1100.000 6.975
1110.000 7.227
1120.000 6.794
1130.000 7.198
1140.000 7.410
1150.000 7.122
1160.000 7.333
1170.000 7.374
1180.000 7.319
1190.000 6.786
1200.000 6.353
1210.000 6.512
1220.000 6.267
1230.000 6.262
1240.000 6.461
1250.000 6.030
1260.000 5.824
1270.000 5.774
1280.000 5.038
1290.000 5.781
1300.000 5.568
1310.000 5.265
1320.000 5.378
1330.000 5.737
1340.000 6.296
1350.000 5.737
1360.000 6.062
1370.000 6.592
1380.000 6.249
1390.000 6.592
1400.000 6.246
1410.000 6.658
1420.000 7.016
1430.000 7.347
1440.000 6.940
1450.000 7.502
1460.000 7.461
1470.000 7.396
1480.000 7.378
1490.000 7.078
1500.000 7.246
1510.000 7.497
1520.000 7.065
1530.000 7.079
1540.000 7.123
1550.000 7.271
1560.000 6.964
1570.000 6.747
1580.000 6.411
1590.000 6.550
1600.000 6.846
1610.000 7.065
1620.000 6.628
1630.000 6.634
1640.000 6.749
1650.000 6.924
1660.000 6.964
1670.000 7.139
1680.000 7.109
1690.000 7.253
1700.000 7.051
1710.000 7.050
1720.000 7.131
1730.000 7.432
1740.000 7.382
1750.000 7.068
1760.000 7.054
1770.000 6.608
1780.000 6.967
1790.000 7.289
1800.000 7.332
1810.000 7.576
1820.000 7.741
1830.000 7.859
1840.000 7.644
1850.000 7.633
1860.000 7.653
1870.000 6.956
1880.000 7.498
1890.000 7.276
1900.000 7.231
1910.000 7.143
1920.000 7.551
1930.000 7.370
1940.000 7.419
1950.000 7.403
1960.000 7.105
1970.000 7.052
1980.000 6.993
1990.000 6.546
2000.000 6.519
2010.000 6.792
2020.000 7.022
2030.000 6.637
2040.000 7.067
2050.000 7.260
2060.000 7.337
2070.000 7.107
2080.000 7.336
2090.000 7.094
2100.000 6.904
2110.000 7.177
2120.000 6.788
2130.000 7.030
2140.000 6.966
2150.000 6.528
2160.000 6.597
2170.000 6.228
2180.000 6.613
2190.000 7.093
2200.000 6.974
2210.000 6.625
2220.000 6.302
2230.000 6.660
2240.000 6.392
2250.000 6.020
2260.000 5.656
2270.000 5.949
2280.000 5.783
2290.000 6.181
2300.000 5.997
2310.000 6.033
2320.000 6.109
2330.000 6.101
2340.000 5.619
2350.000 5.595
2360.000 5.476
2370.000 5.551
2380.000 5.329
2390.000 5.440
2400.000 5.019
2410.000 5.834
2420.000 5.630
2430.000 5.720
2440.000 6.033
2450.000 5.666
2460.000 5.434
2470.000 5.990
2480.000 6.263
2490.000 5.847
2500.000 6.207
2510.000 5.762
2520.000 6.006
2530.000 6.045
2540.000 6.467
2550.000 6.281
2560.000 5.851
2570.000 6.021
2580.000 5.567
2590.000 5.163
2600.000 5.409
2610.000 5.466
2620.000 5.608
2630.000 5.669
2640.000 5.269
2650.000 5.144
2660.000 5.052
2670.000 4.977
2680.000 4.857
2690.000 5.577
2700.000 5.753
2710.000 6.231
2720.000 6.104
2730.000 6.320
2740.000 6.209
2750.000 6.037
2760.000 5.731
2770.000 5.748
2780.000 5.623
2790.000 4.983
2800.000 4.647
2810.000 4.678
2820.000 5.175
2830.000 5.333
2840.000 5.330
2850.000 5.709
2860.000 5.782
2870.000 5.300
2880.000 5.364
2890.000 5.522
2900.000 5.636
2910.000 5.115
2920.000 4.747
2930.000 4.853
2940.000 5.089
2950.000 4.838
2960.000 4.587
2970.000 4.830
2980.000 4.650
2990.000 4.556
3000.000 4.177
3010.000 4.580
3020.000 4.729
3030.000 4.501
3040.000 4.308
3050.000 4.132
3060.000 3.911
3070.000 3.921
3080.000 4.070
3090.000 4.224
3100.000 4.639
3110.000 3.842
3120.000 4.141
3130.000 4.340
3140.000 4.146
3150.000 3.996
3160.000 4.610
3170.000 4.762
3180.000 4.478
3190.000 4.851
3200.000 4.917
3210.000 4.238
3220.000 4.075
3230.000 3.752
3240.000 3.898
3250.000 4.601
3260.000 4.166
3270.000 4.071
3280.000 4.289
3290.000 4.529
3300.000 4.672
3310.000 5.232
3320.000 4.562
3330.000 4.910
3340.000 4.678
3350.000 4.678
3360.000 4.525
3370.000 4.608
3380.000 4.936
3390.000 4.763
3400.000 4.796
3410.000 4.804
3420.000 4.943
3430.000 4.614
3440.000 5.190
3450.000 5.085
3460.000 5.223
3470.000 5.044
3480.000 4.717
3490.000 4.519
3500.000 4.109
3510.000 4.701
3520.000 4.468
3530.000 5.041
3540.000 5.202
3550.000 5.329
3560.000 5.623
3570.000 5.013
3580.000 4.759
3590.000 4.716
3600.000 4.843
3610.000 4.863
3620.000 4.633
3630.000 5.083
3640.000 4.970
3650.000 5.102
3660.000 4.713
3670.000 4.377
3680.000 4.256
3690.000 3.803
3700.000 4.443
3710.000 4.149
3720.000 4.101
3730.000 4.165
3740.000 3.986
3750.000 4.146
3760.000 4.182
3770.000 4.152
3780.000 4.246
3790.000 3.791
3800.000 3.600
3810.000 4.135
3820.000 4.260
3830.000 3.455
3840.000 3.628
3850.000 3.833
3860.000 3.159
3870.000 3.446
3880.000 3.063
3890.000 3.441
3900.000 3.040
3910.000 3.273
3920.000 4.153
3930.000 3.649
3940.000 3.595
3950.000 3.945
3960.000 3.924
3970.000 3.741
3980.000 3.668
3990.000 3.621
4000.000 3.095
4010.000 3.222
4020.000 3.080
4030.000 3.283
4040.000 2.916
4050.000 2.982
4060.000 3.406
4070.000 3.232
4080.000 3.417
4090.000 3.735
4100.000 3.515
4110.000 3.910
4120.000 3.947
4130.000 4.960
4140.000 4.575
4150.000 4.616
4160.000 4.594
4170.000 4.502
4180.000 4.641
4190.000 4.445
4200.000 4.307
4210.000 4.039
4220.000 3.843
4230.000 3.862
4240.000 3.683
4250.000 3.809
4260.000 4.267
4270.000 4.196
4280.000 3.991
4290.000 3.694
4300.000 3.859
4310.000 4.260
4320.000 4.640
4330.000 4.325
4340.000 4.434
4350.000 4.346
4360.000 4.721
4370.000 4.615
4380.000 4.192
4390.000 4.550
4400.000 4.053
4410.000 4.222
4420.000 4.672
4430.000 4.060
4440.000 4.160
4450.000 3.893
4460.000 3.946
4470.000 3.791
4480.000 3.983
4490.000 4.203
4500.000 4.293
4510.000 4.092
4520.000 4.014
4530.000 4.153
4540.000 4.524
4550.000 4.419
4560.000 4.331
4570.000 3.738
4580.000 4.062
4590.000 4.390
4600.000 4.169
4610.000 4.171
4620.000 4.322
4630.000 3.890
4640.000 3.315
4650.000 3.001
4660.000 3.276
4670.000 3.059
4680.000 3.078
4690.000 3.131
4700.000 3.385
4710.000 3.922
4720.000 3.954
4730.000 4.033
4740.000 4.325
4750.000 4.261
4760.000 4.021
4770.000 4.082
4780.000 4.105
4790.000 3.596
4800.000 3.299
4810.000 3.990
4820.000 4.061
4830.000 4.189
4840.000 4.290
4850.000 3.603
4860.000 3.704
4870.000 3.412
4880.000 3.378
4890.000 3.286
4900.000 3.717
4910.000 3.801
4920.000 3.906
4930.000 3.911
4940.000 3.364
4950.000 3.466
4960.000 2.909
4970.000 3.063
4980.000 2.863
4990.000 3.121
5000.000 3.423
5010.000 3.406
5020.000 3.201
5030.000 3.381
5040.000 3.363
5050.000 2.493
5060.000 2.599
5070.000 2.300
5080.000 2.320
5090.000 2.129
5100.000 1.865
5110.000 2.021
5120.000 2.313
5130.000 2.404
5140.000 1.846
5150.000 2.113
5160.000 3.107
5170.000 2.871
5180.000 2.730
5190.000 3.003
5200.000 2.995
5210.000 3.036
5220.000 3.015
5230.000 3.383
5240.000 3.226
5250.000 3.336
5260.000 3.627
5270.000 3.520
5280.000 3.257
5290.000 3.648
5300.000 3.423
5310.000 3.199
5320.000 3.997
5330.000 3.701
5340.000 3.448
5350.000 3.107
5360.000 3.289
5370.000 3.341
5380.000 3.524
5390.000 3.276
5400.000 2.854
5410.000 3.183
5420.000 3.394
5430.000 3.993
5440.000 3.675
5450.000 3.849
5460.000 3.986
5470.000 3.581
5480.000 3.243
5490.000 3.056
5500.000 3.285
5510.000 2.899
5520.000 3.007
5530.000 2.731
5540.000 2.827
5550.000 2.651
5560.000 2.844
5570.000 3.164
5580.000 2.827
5590.000 2.932
5600.000 2.802
5610.000 2.915
5620.000 3.614
5630.000 3.730
5640.000 4.365
5650.000 4.096
5660.000 4.050
5670.000 3.977
5680.000 3.971
5690.000 3.664
5700.000 4.052
5710.000 3.899
5720.000 3.754
5730.000 4.034
5740.000 3.997
5750.000 4.158
5760.000 4.031
5770.000 3.964
5780.000 4.005
5790.000 2.826
5800.000 3.326
5810.000 3.174
5820.000 2.968
5830.000 3.095
5840.000 3.285
5850.000 3.079
5860.000 2.712
5870.000 2.909
5880.000 3.014
5890.000 3.306
5900.000 3.472
5910.000 3.724
5920.000 4.151
5930.000 4.047
5940.000 4.495
5950.000 4.416
5960.000 4.307
5970.000 3.634
5980.000 3.741
5990.000 4.013
6000.000 4.349
6010.000 4.641
6020.000 4.268
6030.000 3.730
6040.000 3.373
6050.000 3.343
6060.000 3.571
6070.000 3.645
6080.000 3.777
6090.000 3.666
6100.000 4.679
6110.000 4.357
6120.000 4.496
6130.000 4.490
6140.000 4.585
6150.000 4.187
6160.000 4.287
6170.000 4.089
6180.000 4.346
6190.000 4.017
6200.000 4.028
6210.000 4.081
6220.000 4.030
6230.000 4.020
6240.000 3.791
6250.000 3.897
6260.000 4.256
6270.000 4.394
6280.000 4.344
6290.000 4.053
6300.000 3.736
6310.000 4.364
6320.000 4.462
6330.000 4.568
6340.000 4.341
6350.000 4.610
6360.000 4.788
6370.000 4.778
6380.000 4.771
6390.000 5.201
6400.000 5.248
6410.000 5.323
6420.000 5.637
6430.000 5.824
6440.000 5.705
6450.000 4.659
6460.000 4.940
6470.000 4.795
6480.000 4.517
6490.000 4.742
6500.000 4.681
6510.000 4.428
6520.000 5.027
6530.000 5.383
6540.000 4.742
6550.000 4.427
6560.000 5.401
6570.000 5.009
6580.000 5.404
6590.000 5.369
6600.000 5.547
6610.000 5.681
6620.000 5.741
6630.000 5.203
6640.000 5.439
6650.000 5.318
6660.000 5.108
6670.000 5.551
6680.000 5.538
6690.000 5.061
6700.000 4.712
6710.000 5.558
6720.000 5.755
6730.000 6.036
6740.000 5.816
6750.000 6.224
6760.000 6.114
6770.000 6.061
6780.000 6.027
6790.000 5.703
6800.000 5.879
6810.000 5.801
6820.000 6.071
6830.000 5.983
6840.000 6.032
6850.000 5.722
6860.000 5.514
6870.000 5.675
6880.000 5.236
6890.000 5.462
6900.000 5.708
6910.000 6.061
6920.000 6.444
6930.000 6.173
6940.000 6.233
6950.000 6.372
6960.000 5.834
6970.000 5.679
6980.000 6.010
6990.000 5.411
7000.000 5.447
7010.000 5.616
7020.000 5.664
7030.000 6.034
7040.000 5.765
7050.000 6.021
7060.000 5.895
7070.000 5.628
7080.000 6.004
7090.000 5.674
7100.000 5.935
7110.000 5.917
7120.000 5.455
7130.000 5.258
7140.000 4.951
7150.000 5.060
7160.000 5.565
7170.000 6.211
7180.000 6.098
7190.000 5.895
7200.000 5.822
7210.000 5.913
7220.000 5.656
7230.000 5.872
7240.000 5.882
7250.000 5.780
7260.000 5.819
7270.000 5.828
7280.000 5.264
7290.000 5.171
7300.000 5.043
7310.000 5.257
7320.000 5.707
7330.000 5.253
7340.000 5.944
7350.000 6.252
7360.000 6.279
7370.000 6.117
7380.000 5.628
7390.000 5.520
7400.000 5.448
7410.000 5.369
7420.000 4.940
7430.000 4.813
7440.000 4.665
7450.000 4.671
7460.000 4.922
7470.000 5.508
7480.000 5.169
7490.000 4.884
7500.000 5.275
7510.000 5.352
7520.000 5.431
7530.000 5.679
7540.000 5.324
7550.000 5.527
7560.000 5.493
7570.000 4.823
7580.000 4.958
7590.000 5.055
7600.000 5.416
7610.000 5.330
7620.000 5.079
7630.000 4.903
7640.000 5.257
7650.000 4.763
7660.000 5.196
7670.000 5.179
7680.000 5.200
7690.000 5.611
7700.000 5.825
7710.000 5.787
7720.000 5.563
7730.000 5.611
7740.000 6.196
7750.000 6.059
7760.000 6.500
7770.000 6.394
7780.000 6.450
7790.000 6.535
7800.000 6.427
7810.000 6.078
7820.000 6.462
7830.000 6.698
7840.000 6.433
7850.000 6.230
7860.000 5.877
7870.000 6.181
7880.000 6.450
7890.000 6.345
7900.000 6.756
7910.000 7.093
7920.000 6.934
7930.000 7.063
7940.000 6.725
7950.000 6.810
7960.000 6.740
7970.000 6.331
7980.000 6.257
7990.000 6.088
8000.000 5.884
8010.000 6.570
8020.000 6.333
8030.000 6.303
8040.000 6.574
8050.000 6.470
8060.000 5.942
8070.000 5.802
8080.000 6.267
8090.000 6.129
8100.000 6.096
8110.000 5.650
8120.000 5.101
8130.000 4.677
8140.000 4.975
8150.000 4.723
8160.000 4.408
8170.000 4.381
8180.000 4.381
8190.000 4.609
8200.000 4.559
8210.000 5.478
8220.000 5.596
8230.000 5.104
8240.000 5.605
8250.000 5.668
8260.000 5.360
8270.000 4.742
8280.000 5.236
8290.000 5.103
8300.000 5.103
8310.000 5.164
8320.000 5.720
8330.000 5.227
8340.000 5.277
8350.000 4.745
8360.000 4.786
8370.000 5.109
8380.000 4.955
8390.000 5.341
8400.000 5.440
8410.000 5.487
8420.000 5.442
8430.000 5.504
8440.000 5.784
8450.000 5.989
8460.000 5.544
8470.000 4.925
8480.000 5.250
8490.000 5.405
8500.000 5.328
8510.000 5.379
8520.000 4.966
8530.000 4.755
8540.000 5.075
8550.000 5.296
8560.000 6.298
8570.000 5.440
8580.000 5.727
8590.000 5.928
8600.000 5.754
8610.000 5.845
8620.000 5.586
8630.000 5.161
8640.000 5.209
8650.000 4.754
8660.000 4.834
8670.000 5.286
8680.000 5.731
8690.000 5.720
8700.000 5.382
8710.000 5.156
8720.000 4.677
8730.000 4.773
8740.000 4.984
8750.000 4.328
8760.000 4.805
8770.000 4.429
8780.000 4.774
8790.000 4.890
8800.000 5.164
8810.000 5.374
8820.000 5.859
8830.000 5.449
8840.000 5.911
8850.000 5.075
8860.000 5.157
8870.000 5.366
8880.000 5.137
8890.000 4.902
8900.000 5.484
8910.000 4.807
8920.000 4.783
8930.000 4.657
8940.000 4.855
8950.000 4.426
8960.000 5.005
8970.000 4.772
8980.000 4.523
8990.000 4.764
9000.000 4.811
9010.000 4.523
9020.000 4.502
9030.000 4.283
9040.000 4.441
9050.000 4.365
9060.000 4.451
9070.000 4.670
9080.000 4.951
9090.000 5.483
9100.000 5.551
9110.000 5.242
9120.000 6.064
9130.000 5.708
9140.000 5.845
9150.000 5.846
9160.000 5.456
9170.000 5.408
9180.000 5.454
9190.000 5.021
9200.000 5.184
9210.000 5.411
9220.000 4.847
9230.000 5.043
9240.000 4.682
9250.000 4.366
9260.000 4.998
9270.000 4.788
9280.000 5.043
9290.000 4.951
9300.000 4.878
9310.000 4.962
9320.000 5.384
9330.000 5.203
9340.000 4.867
9350.000 5.039
9360.000 4.902
9370.000 4.461
9380.000 4.897
9390.000 4.935
9400.000 4.774
9410.000 4.407
9420.000 4.538
9430.000 4.593
9440.000 4.566
9450.000 4.798
9460.000 4.101
9470.000 4.358
9480.000 4.245
9490.000 4.031
9500.000 3.629
9510.000 4.219
9520.000 4.200
9530.000 4.165
9540.000 4.348
9550.000 3.659
9560.000 3.735
9570.000 3.811
9580.000 3.773
9590.000 3.647
9600.000 3.908
9610.000 4.064
9620.000 3.882
9630.000 4.350
9640.000 4.396
9650.000 3.843
9660.000 4.447
9670.000 4.625
9680.000 4.426
9690.000 4.163
9700.000 4.498
9710.000 4.645
9720.000 4.684
9730.000 4.611
9740.000 4.390
9750.000 4.083
9760.000 4.449
9770.000 4.360
9780.000 3.912
9790.000 4.301
9800.000 4.141
9810.000 4.122
9820.000 3.654
9830.000 4.137
9840.000 4.479
9850.000 4.585
9860.000 4.707
9870.000 4.301
9880.000 4.701
9890.000 4.200
9900.000 4.288
9910.000 4.641
9920.000 4.228
9930.000 4.791
9940.000 4.800
9950.000 4.380
9960.000 4.339
9970.000 4.232
9980.000 4.113
9990.000 4.448
10000.000 4.554
10010.000 4.488
10020.000 4.315
10030.000 4.092
10040.000 3.920
10050.000 3.772
10060.000 3.578
10070.000 4.529
10080.000 4.505
10090.000 4.361
10100.000 4.332
10110.000 4.203
10120.000 4.553
10130.000 4.398
10140.000 4.013
10150.000 3.568
10160.000 3.383
10170.000 3.638
10180.000 3.452
10190.000 3.556
10200.000 3.294
10210.000 3.185
10220.000 3.092
10230.000 3.231
10240.000 3.354
10250.000 3.969
10260.000 3.659
10270.000 3.511
10280.000 3.513
10290.000 3.632
10300.000 3.390
10310.000 3.122
10320.000 3.401
10330.000 3.331
10340.000 3.716
10350.000 3.337
10360.000 2.901
10370.000 3.121
10380.000 3.226
10390.000 3.288
10400.000 3.068
10410.000 3.229
10420.000 3.102
10430.000 2.899
10440.000 3.024
10450.000 2.862
10460.000 2.701
10470.000 2.888
10480.000 2.901
10490.000 2.982
10500.000 3.066
10510.000 2.712
10520.000 2.969
10530.000 3.372
10540.000 3.294
10550.000 2.854
10560.000 3.200
10570.000 3.228
10580.000 3.412
10590.000 3.757
10600.000 3.748
10610.000 3.995
10620.000 3.851
10630.000 4.157
10640.000 3.747
10650.000 4.232
10660.000 4.410
10670.000 3.956
10680.000 3.629
10690.000 4.251
10700.000 3.878
10710.000 3.646
10720.000 3.404
10730.000 3.223
10740.000 3.185
10750.000 3.567
10760.000 3.959
10770.000 3.831
10780.000 4.125
10790.000 4.749
10800.000 4.752
10810.000 3.991
10820.000 3.978
10830.000 3.970
10840.000 4.026
10850.000 4.223
10860.000 4.638
10870.000 4.135
10880.000 4.549
10890.000 4.880
10900.000 4.064
10910.000 3.873
10920.000 4.012
10930.000 3.718
10940.000 3.757
10950.000 3.418
10960.000 4.011
10970.000 3.451
10980.000 3.912
10990.000 3.290
11000.000 3.463
11010.000 3.925
11020.000 4.074
11030.000 3.691
11040.000 4.390
11050.000 3.701
11060.000 3.538
11070.000 3.613
11080.000 3.666
11090.000 4.244
11100.000 4.287
11110.000 4.459
11120.000 4.078
11130.000 3.758
11140.000 3.600
11150.000 3.909
11160.000 3.892
11170.000 3.976
11180.000 3.839
11190.000 4.639
11200.000 4.546
11210.000 4.252
11220.000 4.464
11230.000 5.067
11240.000 5.502
11250.000 5.896
11260.000 5.894
11270.000 5.795
11280.000 6.172
11290.000 6.287
11300.000 6.107
11310.000 5.875
11320.000 6.653
11330.000 6.792
11340.000 7.516
11350.000 7.172
11360.000 6.683
11370.000 6.173
11380.000 6.377
11390.000 6.503
11400.000 6.561
11410.000 6.493
11420.000 6.315
11430.000 6.106
11440.000 6.454
11450.000 6.274
11460.000 6.276
11470.000 6.845
11480.000 7.109
11490.000 7.253
11500.000 7.092
11510.000 6.833
11520.000 6.991
11530.000 7.366
11540.000 6.928
11550.000 6.723
11560.000 6.706
11570.000 7.130
11580.000 7.526
11590.000 7.822
11600.000 7.840
11610.000 7.598
11620.000 7.602
11630.000 7.334
11640.000 7.194
11650.000 7.407
11660.000 7.104
11670.000 6.588
11680.000 6.761
11690.000 6.872
11700.000 7.031
11710.000 6.910
11720.000 6.631
11730.000 7.025
11740.000 7.021
11750.000 7.639
11760.000 7.013
11770.000 7.226
11780.000 8.149
11790.000 7.566
11800.000 7.373
11810.000 7.378
11820.000 7.787
11830.000 7.398
11840.000 7.521
11850.000 7.686
11860.000 7.699
11870.000 7.614
11880.000 7.648
11890.000 7.919
11900.000 8.214
11910.000 8.000
11920.000 7.595
11930.000 7.425
11940.000 7.236
11950.000 6.803
11960.000 6.889
11970.000 6.493
11980.000 6.767
11990.000 6.320
12000.000 6.903
12010.000 6.659
12020.000 6.497
12030.000 5.678
12040.000 5.896
12050.000 6.034
12060.000 6.000
12070.000 5.814
12080.000 6.024
12090.000 6.287
12100.000 6.012
12110.000 5.784
12120.000 6.088
12130.000 5.876
12140.000 5.909
12150.000 6.402
12160.000 6.464
12170.000 6.580
12180.000 6.331
12190.000 6.227
12200.000 6.117
12210.000 6.451
12220.000 6.111
12230.000 6.180
12240.000 5.739
12250.000 6.479
12260.000 6.240
12270.000 6.312
12280.000 6.189
12290.000 6.413
12300.000 6.143
12310.000 6.369
12320.000 5.803
12330.000 6.031
12340.000 6.192
12350.000 6.543
12360.000 6.682
12370.000 6.439
12380.000 6.291
12390.000 6.135
12400.000 5.376
12410.000 4.741
12420.000 5.185
12430.000 4.988
12440.000 5.472
12450.000 4.639
12460.000 5.115
12470.000 5.297
12480.000 5.521
12490.000 5.064
12500.000 5.322
12510.000 5.279
12520.000 5.146
12530.000 5.082
12540.000 6.083
12550.000 5.246
12560.000 5.395
12570.000 5.306
12580.000 5.479
12590.000 5.839
12600.000 5.985
12610.000 5.547
12620.000 5.805
12630.000 6.119
12640.000 6.304
12650.000 6.261
12660.000 6.278
12670.000 6.213
12680.000 6.378
12690.000 6.572
12700.000 6.293
12710.000 5.974
12720.000 6.159
12730.000 5.758
12740.000 5.584
12750.000 5.775
12760.000 5.753
12770.000 5.297
12780.000 5.543
12790.000 5.606
12800.000 5.899
12810.000 5.134
12820.000 5.450
12830.000 6.165
12840.000 6.425
12850.000 6.491
12860.000 5.991
12870.000 6.519
12880.000 5.783
12890.000 5.998
12900.000 5.676
12910.000 5.760
12920.000 5.883
12930.000 6.397
12940.000 6.263
12950.000 6.517
12960.000 6.270
12970.000 5.694
12980.000 4.890
12990.000 5.322
13000.000 4.720
13010.000 5.236
13020.000 5.273
13030.000 5.271
13040.000 5.630
13050.000 5.460
13060.000 4.938
13070.000 5.263
13080.000 5.504
13090.000 5.620
13100.000 6.347
13110.000 5.504
13120.000 5.888
13130.000 5.763
13140.000 5.860
13150.000 5.936
13160.000 5.864
13170.000 5.656
13180.000 5.549
13190.000 5.884
13200.000 6.312
13210.000 6.565
13220.000 6.300
13230.000 6.475
13240.000 6.093
13250.000 6.341
13260.000 6.779
13270.000 6.363
13280.000 7.024
13290.000 6.801
13300.000 6.609
13310.000 6.901
13320.000 6.214
13330.000 6.218
13340.000 6.380
13350.000 6.436
13360.000 6.956
13370.000 6.781
13380.000 6.568
13390.000 6.620
13400.000 6.650
13410.000 5.916
13420.000 5.350
13430.000 5.482
13440.000 5.677
13450.000 5.251
13460.000 5.432
13470.000 5.404
13480.000 5.390
13490.000 5.409
13500.000 5.058
13510.000 5.500
13520.000 5.428
13530.000 5.167
13540.000 5.656
13550.000 5.330
13560.000 5.484
13570.000 6.277
13580.000 5.815
13590.000 5.045
13600.000 5.583
13610.000 5.657
13620.000 5.668
13630.000 5.594
13640.000 5.435
13650.000 5.285
13660.000 4.960
13670.000 4.613
13680.000 4.654
13690.000 5.317
13700.000 5.817
13710.000 5.561
13720.000 5.682
13730.000 5.658
13740.000 5.751
13750.000 5.702
13760.000 5.898
13770.000 5.787
13780.000 5.941
13790.000 6.111
13800.000 6.364
13810.000 6.332
13820.000 5.801
13830.000 5.774
13840.000 5.722
13850.000 6.240
13860.000 6.212
13870.000 6.103
13880.000 6.038
13890.000 5.863
13900.000 5.849
13910.000 5.552
13920.000 5.848
13930.000 6.240
13940.000 5.727
13950.000 6.132
13960.000 6.343
13970.000 6.370
13980.000 6.547
13990.000 6.268
14000.000 6.238
14010.000 5.826
14020.000 5.165
14030.000 5.378
14040.000 5.455
14050.000 5.953
14060.000 5.693
14070.000 5.290
14080.000 5.325
14090.000 5.441
14100.000 5.137
14110.000 5.220
14120.000 5.603
14130.000 5.617
14140.000 5.425
14150.000 5.491
14160.000 5.793
14170.000 5.463
14180.000 5.247
14190.000 4.834
14200.000 5.041
14210.000 5.435
14220.000 5.387
14230.000 4.968
14240.000 5.561
14250.000 5.750
14260.000 5.446
14270.000 6.049
14280.000 5.973
14290.000 6.083
14300.000 6.388
14310.000 6.172
14320.000 6.123
14330.000 5.818
14340.000 6.166
14350.000 5.907
14360.000 6.277
14370.000 6.032
14380.000 5.952
14390.000 5.399
14400.000 5.302
14410.000 4.986
14420.000 4.779
14430.000 4.953
14440.000 4.742
14450.000 5.025
14460.000 5.653
14470.000 6.050
14480.000 5.346
14490.000 5.057
14500.000 4.922
14510.000 5.749
14520.000 5.168
14530.000 5.544
14540.000 5.547
14550.000 5.975
14560.000 5.460
14570.000 5.214
14580.000 5.225
14590.000 5.079
14600.000 5.131
14610.000 5.466
14620.000 5.467
14630.000 5.742
14640.000 6.180
14650.000 6.026
14660.000 5.547
14670.000 5.573
14680.000 6.078
14690.000 6.025
14700.000 6.252
14710.000 5.880
14720.000 5.735
14730.000 5.532
14740.000 5.679
14750.000 5.542
14760.000 5.651
14770.000 5.559
14780.000 5.205
14790.000 5.896
14800.000 5.895
14810.000 5.732
14820.000 5.819
14830.000 5.886
14840.000 5.305
14850.000 5.044
14860.000 5.579
14870.000 5.162
14880.000 4.999
14890.000 4.064
14900.000 4.885
14910.000 5.067
14920.000 5.125
14930.000 5.182
14940.000 5.495
14950.000 5.530
14960.000 5.280
14970.000 5.813
14980.000 5.703
14990.000 5.358
15000.000 5.232
15010.000 5.281
15020.000 4.995
15030.000 5.345
15040.000 5.486
15050.000 5.577
15060.000 5.525
15070.000 5.487
15080.000 5.447
15090.000 5.747
15100.000 5.234
15110.000 4.918
15120.000 5.071
15130.000 5.296
15140.000 5.239
15150.000 5.319
15160.000 5.520
15170.000 6.035
15180.000 5.809
15190.000 5.382
15200.000 4.931
15210.000 5.215
15220.000 4.964
15230.000 4.629
15240.000 4.001
15250.000 3.570
15260.000 3.410
15270.000 2.884
15280.000 3.082
15290.000 2.958
15300.000 3.221
15310.000 2.742
15320.000 3.208
15330.000 3.322
15340.000 3.376
15350.000 3.295
15360.000 3.711
15370.000 4.013
15380.000 3.895
15390.000 4.176
15400.000 3.778
15410.000 3.805
15420.000 4.104
15430.000 4.185
15440.000 3.868
15450.000 4.385
15460.000 4.053
15470.000 3.791
15480.000 4.036
15490.000 3.130
15500.000 3.428
15510.000 3.372
15520.000 3.080
15530.000 3.303
15540.000 3.333
15550.000 3.252
15560.000 2.808
15570.000 3.116
15580.000 3.041
15590.000 2.852
15600.000 2.784
15610.000 3.264
15620.000 3.165
15630.000 2.814
15640.000 2.809
15650.000 3.259
15660.000 3.678
15670.000 3.256
15680.000 3.354
15690.000 3.816
15700.000 3.801
15710.000 3.543
15720.000 3.385
15730.000 3.682
15740.000 3.718
15750.000 3.541
15760.000 3.233
15770.000 3.157
15780.000 2.686
15790.000 2.796
15800.000 2.883
15810.000 3.072
15820.000 3.292
15830.000 3.370
15840.000 3.375
15850.000 3.469
15860.000 3.353
15870.000 3.422
15880.000 3.326
15890.000 3.314
15900.000 3.092
15910.000 3.275
15920.000 3.391
15930.000 2.766
15940.000 3.023
15950.000 3.001
15960.000 2.939
15970.000 2.520
15980.000 2.499
15990.000 2.691
16000.000 3.142
16010.000 3.657
16020.000 2.901
16030.000 2.427
16040.000 2.868
16050.000 2.774
16060.000 2.670
16070.000 3.274
16080.000 3.151
16090.000 3.181
16100.000 3.058
16110.000 2.669
16120.000 3.048
16130.000 3.055
16140.000 3.024
16150.000 3.333
16160.000 3.875
16170.000 4.460
16180.000 4.558
16190.000 4.150
16200.000 3.927
16210.000 4.024
16220.000 3.759
16230.000 4.042
16240.000 3.832
16250.000 3.790
16260.000 3.204
16270.000 3.233
16280.000 2.832
16290.000 2.967
16300.000 2.871
16310.000 3.613
16320.000 2.975
16330.000 3.584
16340.000 3.746
16350.000 3.690
16360.000 3.990
16370.000 3.738
16380.000 3.477
16390.000 3.630
16400.000 2.709
16410.000 2.974
16420.000 2.776
16430.000 2.664
16440.000 2.707
16450.000 3.032
16460.000 2.648
16470.000 2.711
16480.000 2.785
16490.000 2.838
16500.000 2.722
16510.000 2.978
16520.000 3.129
16530.000 3.215
16540.000 3.084
16550.000 3.224
16560.000 3.643
16570.000 3.798
16580.000 3.484
16590.000 4.002
16600.000 3.501
16610.000 3.562
16620.000 3.100
16630.000 3.199
16640.000 3.513
16650.000 3.441
16660.000 2.929
16670.000 3.249
16680.000 3.127
16690.000 2.642
16700.000 2.845
16710.000 2.660
16720.000 3.074
16730.000 3.101
16740.000 3.308
16750.000 3.158
16760.000 3.105
16770.000 3.244
16780.000 3.063
16790.000 3.475
16800.000 2.855
16810.000 2.442
16820.000 2.750
16830.000 2.942
16840.000 3.250
16850.000 3.349
16860.000 3.836
16870.000 4.384
16880.000 3.921
16890.000 3.914
16900.000 3.877
16910.000 3.462
16920.000 3.466
16930.000 3.119
16940.000 3.099
16950.000 3.647
16960.000 3.886
16970.000 3.682
16980.000 3.615
16990.000 3.924
17000.000 3.658
17010.000 3.875
17020.000 2.942
17030.000 3.167
17040.000 3.061
17050.000 3.525
17060.000 3.323
17070.000 3.242
17080.000 2.657
17090.000 2.585
17100.000 3.090
17110.000 2.635
17120.000 2.066
17130.000 2.358
17140.000 2.395
17150.000 2.460
17160.000 2.633
17170.000 2.840
17180.000 3.461
17190.000 3.360
17200.000 3.128
17210.000 3.191
17220.000 3.429
17230.000 2.896
17240.000 2.905
17250.000 2.764
17260.000 2.006
17270.000 2.195
17280.000 2.081
17290.000 2.860
17300.000 2.567
17310.000 2.755
17320.000 2.395
17330.000 3.139
17340.000 2.795
17350.000 2.860
17360.000 2.676
17370.000 2.268
17380.000 2.209
17390.000 2.064
17400.000 2.325
17410.000 2.274
17420.000 2.196
17430.000 2.078
17440.000 2.040
17450.000 2.075
17460.000 2.067
17470.000 1.920
17480.000 2.228
17490.000 1.892
17500.000 2.241
17510.000 1.782
17520.000 1.851
17530.000 1.653
17540.000 2.126
17550.000 2.468
17560.000 2.128
17570.000 2.233
17580.000 2.132
17590.000 2.811
17600.000 2.099
17610.000 2.165
17620.000 2.051
17630.000 2.086
17640.000 1.897
17650.000 1.778
17660.000 1.836
17670.000 1.715
17680.000 1.917
17690.000 1.974
17700.000 1.719
17710.000 1.690
17720.000 1.641
17730.000 2.183
17740.000 1.503
17750.000 2.000
17760.000 1.930
17770.000 1.946
17780.000 1.744
17790.000 2.517
17800.000 2.196
17810.000 1.973
17820.000 2.182
17830.000 1.839
17840.000 2.174
17850.000 1.608
17860.000 1.604
17870.000 1.834
17880.000 1.750
17890.000 2.296
17900.000 2.084
17910.000 2.012
17920.000 2.319
17930.000 2.341
17940.000 2.545
17950.000 2.686
17960.000 2.841
17970.000 3.185
17980.000 3.135
17990.000 2.390
18000.000 2.575
18010.000 2.726
18020.000 2.769
18030.000 2.587
18040.000 2.688
18050.000 2.383
18060.000 2.179
18070.000 2.262
18080.000 2.442
18090.000 2.619
18100.000 3.223
18110.000 3.046
18120.000 3.334
18130.000 3.536
18140.000 3.277
18150.000 3.236
18160.000 3.646
18170.000 4.014
18180.000 3.874
18190.000 3.918
18200.000 3.896
18210.000 3.697
18220.000 3.553
18230.000 3.498
18240.000 3.151
18250.000 3.227
18260.000 3.299
18270.000 2.726
18280.000 2.539
18290.000 2.717
18300.000 3.192
18310.000 3.379
18320.000 2.909
18330.000 3.311
18340.000 2.607
18350.000 3.072
18360.000 3.128
18370.000 2.900
18380.000 3.452
18390.000 3.216
18400.000 3.392
18410.000 3.671
18420.000 4.185
18430.000 3.970
18440.000 3.980
18450.000 3.965
18460.000 3.691
18470.000 3.971
18480.000 3.375
18490.000 3.664
18500.000 3.729
18510.000 3.624
18520.000 3.386
18530.000 2.802
18540.000 2.651
18550.000 2.837
18560.000 2.730
18570.000 2.951
18580.000 2.913
18590.000 3.124
18600.000 3.516
18610.000 3.547
18620.000 3.426
18630.000 3.158
18640.000 3.458
18650.000 3.053
18660.000 2.836
18670.000 3.103
18680.000 3.354
18690.000 3.485
18700.000 3.128
18710.000 2.927
18720.000 3.115
18730.000 2.911
18740.000 3.086
18750.000 3.075
18760.000 2.927
18770.000 2.771
18780.000 3.187
18790.000 3.458
18800.000 3.703
18810.000 3.806
18820.000 3.729
18830.000 3.661
18840.000 2.877
18850.000 2.790
18860.000 2.479
18870.000 2.043
18880.000 3.143
18890.000 3.508
18900.000 3.309
18910.000 3.157
18920.000 3.446
18930.000 3.159
18940.000 2.700
18950.000 2.477
18960.000 2.685
18970.000 2.660
18980.000 2.204
18990.000 2.502
19000.000 2.550
19010.000 2.334
19020.000 2.415
19030.000 2.261
19040.000 2.530
19050.000 2.804
19060.000 3.091
19070.000 2.674
19080.000 2.882
19090.000 2.216
19100.000 2.539
19110.000 3.045
19120.000 3.263
19130.000 2.996
19140.000 3.026
19150.000 3.067
19160.000 3.096
19170.000 2.571
19180.000 2.231
19190.000 2.371
19200.000 2.602
19210.000 2.193
19220.000 2.300
19230.000 2.207
19240.000 2.466
19250.000 2.185
19260.000 2.520
19270.000 2.394
19280.000 2.663
19290.000 2.652
19300.000 2.796
19310.000 2.902
19320.000 2.625
19330.000 2.295
19340.000 2.425
19350.000 2.492
19360.000 2.082
19370.000 1.871
19380.000 2.200
19390.000 1.772
19400.000 2.016
19410.000 2.135
19420.000 2.196
19430.000 1.965
19440.000 1.770
19450.000 2.037
19460.000 2.230
19470.000 2.174
19480.000 1.359
19490.000 1.633
19500.000 1.508
19510.000 1.751
19520.000 2.348
19530.000 1.867
19540.000 2.002
19550.000 1.709
19560.000 2.271
19570.000 2.285
19580.000 2.608
19590.000 2.258
19600.000 1.883
19610.000 2.553
19620.000 2.311
19630.000 2.473
19640.000 2.440
19650.000 2.679
19660.000 2.490
19670.000 2.194
19680.000 2.545
19690.000 2.231
19700.000 2.991
19710.000 2.930
19720.000 2.514
19730.000 2.476
19740.000 2.439
19750.000 3.005
19760.000 2.780
19770.000 2.938
19780.000 3.512
19790.000 3.281
19800.000 3.193
19810.000 3.388
19820.000 3.650
19830.000 3.857
19840.000 3.680
19850.000 3.563
19860.000 3.272
19870.000 3.275
19880.000 3.001
19890.000 2.550
19900.000 2.268
19910.000 2.348
19920.000 2.701
19930.000 2.069
19940.000 2.204
19950.000 2.143
19960.000 2.398
19970.000 1.812
19980.000 1.966
19990.000 2.454
[truncated: 98,001 more rows]

## Sheet: Fig3A
1.86795	-0.33465	29.5
1.93699	-0.33465	29.5
2.00604	-0.33465	29.5
2.07508	-0.33465	28.3
2.14412	-0.33465	24.6
2.21317	-0.33465	22.1
2.28221	-0.33465	19.7
2.35125	-0.33465	17.2
2.4203	-0.33465	14.8
2.48934	-0.33465	13.5
2.55838	-0.33465	12.3
2.62742	-0.33465	11.1
2.69647	-0.33465	9.84
2.76551	-0.33465	9.84
2.83455	-0.33465	9.84
2.9036	-0.33465	9.84
2.97264	-0.33465	9.84
3.04168	-0.33465	9.84
3.11073	-0.33465	9.84
3.17977	-0.33465	9.84
3.24881	-0.33465	9.84
3.31785	-0.33465	11.1
3.3869	-0.33465	11.1
3.45594	-0.33465	11.1
3.52498	-0.33465	12.3
3.59403	-0.33465	12.3
3.66307	-0.33465	12.3
3.73211	-0.33465	13.5
3.80116	-0.33465	13.5
3.8702	-0.33465	13.5
3.93924	-0.33465	13.5
4.00829	-0.33465	13.5
4.07733	-0.33465	13.5
4.14637	-0.33465	13.5
4.21541	-0.33465	13.5
4.28446	-0.33465	13.5
4.3535	-0.33465	13.5
4.42254	-0.33465	13.5
4.49159	-0.33465	13.5
4.56063	-0.33465	13.5
4.62967	-0.33465	13.5
4.69871	-0.33465	14.8
4.76776	-0.33465	14.8
4.8368	-0.33465	14.8
4.90584	-0.33465	14.8
4.97489	-0.33465	16
5.04393	-0.33465	16
5.11297	-0.33465	17.2
5.18202	-0.33465	17.2
5.25106	-0.33465	18.5
5.3201	-0.33465	19.7
5.38914	-0.33465	20.9
5.45819	-0.33465	19.7
5.52723	-0.33465	19.7
5.59627	-0.33465	22.1
5.66532	-0.33465	20.9
5.73436	-0.33465	22.1
5.8034	-0.33465	27.1
5.87245	-0.33465	29.5
5.94149	-0.33465	27.1
6.01053	-0.33465	28.3
6.07958	-0.33465	29.5
6.14862	-0.33465	29.5
6.21766	-0.33465	29.5
6.2867	-0.33465	28.3
6.35575	-0.33465	29.5
6.42479	-0.33465	29.5
6.49383	-0.33465	29.5
6.56288	-0.33465	29.5
6.63192	-0.33465	29.5
6.70096	-0.33465	29.5
6.77001	-0.33465	29.5
1.86795	1.23212	25.8
1.93699	1.23212	23.4
2.00604	1.23212	22.1
2.07508	1.23212	19.7
2.14412	1.23212	16
2.21317	1.23212	13.5
2.28221	1.23212	11.1
2.35125	1.23212	9.84
2.4203	1.23212	7.38
2.48934	1.23212	6.15
2.55838	1.23212	3.69
2.62742	1.23212	2.46
2.69647	1.23212	2.46
2.76551	1.23212	1.23
2.83455	1.23212	1.23
2.9036	1.23212	0
2.97264	1.23212	0
3.04168	1.23212	0
3.11073	1.23212	0
3.17977	1.23212	0
3.24881	1.23212	0
3.31785	1.23212	0
3.3869	1.23212	1.23
3.45594	1.23212	1.23
3.52498	1.23212	1.23
3.59403	1.23212	2.46
3.66307	1.23212	2.46
3.73211	1.23212	3.69
3.80116	1.23212	3.69
3.8702	1.23212	3.69
3.93924	1.23212	3.69
4.00829	1.23212	3.69
4.07733	1.23212	3.69
4.14637	1.23212	3.69
4.21541	1.23212	3.69
4.28446	1.23212	3.69
4.3535	1.23212	3.69
4.42254	1.23212	4.92
4.49159	1.23212	4.92
4.56063	1.23212	4.92
4.62967	1.23212	4.92
4.69871	1.23212	6.15
4.76776	1.23212	6.15
4.8368	1.23212	6.15
4.90584	1.23212	7.38
4.97489	1.23212	7.38
5.04393	1.23212	8.61
5.11297	1.23212	8.61
5.18202	1.23212	9.84
5.25106	1.23212	9.84
5.3201	1.23212	11.1
5.38914	1.23212	11.1
5.45819	1.23212	12.3
5.52723	1.23212	12.3
5.59627	1.23212	12.3
5.66532	1.23212	13.5
5.73436	1.23212	13.5
5.8034	1.23212	14.8
5.87245	1.23212	16
5.94149	1.23212	16
6.01053	1.23212	17.2
6.07958	1.23212	18.5
6.14862	1.23212	19.7
6.21766	1.23212	20.9
6.2867	1.23212	20.9
6.35575	1.23212	25.8
6.42479	1.23212	24.6
6.49383	1.23212	29.5
6.56288	1.23212	29.5
6.63192	1.23212	29.5
6.70096	1.23212	29.5
6.77001	1.23212	29.5
1.86795	2.79888	29.5
1.93699	2.79888	29.5
2.00604	2.79888	24.6
2.07508	2.79888	20.9
2.14412	2.79888	20.9
2.21317	2.79888	17.2
2.28221	2.79888	14.8
2.35125	2.79888	13.5
2.4203	2.79888	11.1
2.48934	2.79888	9.84
2.55838	2.79888	8.61
2.62742	2.79888	7.38
2.69647	2.79888	6.15
2.76551	2.79888	4.92
2.83455	2.79888	3.69
2.9036	2.79888	3.69
2.97264	2.79888	3.69
3.04168	2.79888	2.46
3.11073	2.79888	2.46
3.17977	2.79888	2.46
3.24881	2.79888	2.46
3.31785	2.79888	2.46
3.3869	2.79888	2.46
3.45594	2.79888	3.69
3.52498	2.79888	3.69
3.59403	2.79888	3.69
3.66307	2.79888	3.69
3.73211	2.79888	3.69
3.80116	2.79888	3.69
3.8702	2.79888	3.69
3.93924	2.79888	3.69
4.00829	2.79888	2.46
4.07733	2.79888	2.46
4.14637	2.79888	2.46
4.21541	2.79888	2.46
4.28446	2.79888	2.46
4.3535	2.79888	2.46
4.42254	2.79888	2.46
4.49159	2.79888	2.46
4.56063	2.79888	2.46
4.62967	2.79888	3.69
4.69871	2.79888	3.69
4.76776	2.79888	3.69
4.8368	2.79888	3.69
4.90584	2.79888	4.92
4.97489	2.79888	4.92
5.04393	2.79888	6.15
5.11297	2.79888	6.15
5.18202	2.79888	7.38
5.25106	2.79888	8.61
5.3201	2.79888	8.61
5.38914	2.79888	9.84
5.45819	2.79888	11.1
5.52723	2.79888	12.3
5.59627	2.79888	13.5
5.66532	2.79888	13.5
5.73436	2.79888	14.8
5.8034	2.79888	14.8
5.87245	2.79888	16
5.94149	2.79888	16
6.01053	2.79888	17.2
6.07958	2.79888	18.5
6.14862	2.79888	19.7
6.21766	2.79888	20.9
6.2867	2.79888	22.1
6.35575	2.79888	23.4
6.42479	2.79888	24.6
6.49383	2.79888	24.6
6.56288	2.79888	27.1
6.63192	2.79888	29.5
6.70096	2.79888	29.5
6.77001	2.79888	29.5
1.86795	4.36565	29.5
1.93699	4.36565	29.5
2.00604	4.36565	29.5
2.07508	4.36565	25.8
2.14412	4.36565	24.6
2.21317	4.36565	20.9
2.28221	4.36565	18.5
2.35125	4.36565	16
2.4203	4.36565	13.5
2.48934	4.36565	12.3
2.55838	4.36565	11.1
2.62742	4.36565	8.61
2.69647	4.36565	8.61
2.76551	4.36565	7.38
2.83455	4.36565	6.15
2.9036	4.36565	6.15
2.97264	4.36565	6.15
3.04168	4.36565	6.15
3.11073	4.36565	4.92
3.17977	4.36565	4.92
3.24881	4.36565	4.92
3.31785	4.36565	6.15
3.3869	4.36565	6.15
3.45594	4.36565	4.92
3.52498	4.36565	4.92
3.59403	4.36565	4.92
3.66307	4.36565	3.69
3.73211	4.36565	3.69
3.80116	4.36565	3.69
3.8702	4.36565	2.46
3.93924	4.36565	2.46
4.00829	4.36565	2.46
4.07733	4.36565	1.23
4.14637	4.36565	1.23
4.21541	4.36565	1.23
4.28446	4.36565	1.23
4.3535	4.36565	1.23
4.42254	4.36565	1.23
4.49159	4.36565	1.23
4.56063	4.36565	1.23
4.62967	4.36565	2.46
4.69871	4.36565	2.46
4.76776	4.36565	2.46
4.8368	4.36565	2.46
4.90584	4.36565	3.69
4.97489	4.36565	3.69
5.04393	4.36565	4.92
5.11297	4.36565	4.92
5.18202	4.36565	6.15
5.25106	4.36565	6.15
5.3201	4.36565	7.38
5.38914	4.36565	8.61
5.45819	4.36565	9.84
5.52723	4.36565	9.84
5.59627	4.36565	11.1
5.66532	4.36565	12.3
5.73436	4.36565	13.5
5.8034	4.36565	14.8
5.87245	4.36565	16
5.94149	4.36565	17.2
6.01053	4.36565	17.2
6.07958	4.36565	19.7
6.14862	4.36565	19.7
6.21766	4.36565	20.9
6.2867	4.36565	19.7
6.35575	4.36565	20.9
6.42479	4.36565	22.1
6.49383	4.36565	23.4
6.56288	4.36565	24.6
6.63192	4.36565	28.3
6.70096	4.36565	28.3
6.77001	4.36565	28.3
1.86795	5.93242	29.5
1.93699	5.93242	29.5
2.00604	5.93242	29.5
2.07508	5.93242	28.3
2.14412	5.93242	28.3
2.21317	5.93242	22.1
2.28221	5.93242	19.7
2.35125	5.93242	17.2
2.4203	5.93242	16
2.48934	5.93242	13.5
2.55838	5.93242	12.3
2.62742	5.93242	11.1
2.69647	5.93242	9.84
2.76551	5.93242	8.61
2.83455	5.93242	8.61
2.9036	5.93242	8.61
2.97264	5.93242	7.38
3.04168	5.93242	7.38
3.11073	5.93242	7.38
3.17977	5.93242	7.38
3.24881	5.93242	7.38
3.31785	5.93242	7.38
3.3869	5.93242	7.38
3.45594	5.93242	7.38
3.52498	5.93242	7.38
3.59403	5.93242	7.38
3.66307	5.93242	7.38
3.73211	5.93242	6.15
3.80116	5.93242	6.15
3.8702	5.93242	4.92
3.93924	5.93242	4.92
4.00829	5.93242	4.92
4.07733	5.93242	3.69
4.14637	5.93242	3.69
4.21541	5.93242	3.69
4.28446	5.93242	3.69
4.3535	5.93242	3.69
4.42254	5.93242	3.69
4.49159	5.93242	3.69
4.56063	5.93242	3.69
4.62967	5.93242	3.69
4.69871	5.93242	3.69
4.76776	5.93242	4.92
4.8368	5.93242	4.92
4.90584	5.93242	4.92
4.97489	5.93242	4.92
5.04393	5.93242	6.15
5.11297	5.93242	6.15
5.18202	5.93242	6.15
5.25106	5.93242	7.38
5.3201	5.93242	7.38
5.38914	5.93242	8.61
5.45819	5.93242	8.61
5.52723	5.93242	9.84
5.59627	5.93242	9.84
5.66532	5.93242	11.1
5.73436	5.93242	11.1
5.8034	5.93242	12.3
5.87245	5.93242	13.5
5.94149	5.93242	14.8
6.01053	5.93242	16
6.07958	5.93242	16
6.14862	5.93242	18.5
6.21766	5.93242	19.7
6.2867	5.93242	20.9
6.35575	5.93242	20.9
6.42479	5.93242	24.6
6.49383	5.93242	29.5
6.56288	5.93242	28.3
6.63192	5.93242	27.1
6.70096	5.93242	29.5
6.77001	5.93242	29.5
1.86795	7.49919	29.5
1.93699	7.49919	29.5
2.00604	7.49919	29.5
2.07508	7.49919	29.5
2.14412	7.49919	27.1
2.21317	7.49919	24.6
2.28221	7.49919	22.1
2.35125	7.49919	18.5
2.4203	7.49919	17.2
2.48934	7.49919	16
2.55838	7.49919	14.8
2.62742	7.49919	13.5
2.69647	7.49919	12.3
2.76551	7.49919	11.1
2.83455	7.49919	11.1
2.9036	7.49919	11.1
2.97264	7.49919	11.1
3.04168	7.49919	11.1
3.11073	7.49919	11.1
3.17977	7.49919	11.1
3.24881	7.49919	11.1
3.31785	7.49919	12.3
3.3869	7.49919	12.3
3.45594	7.49919	12.3
3.52498	7.49919	13.5
3.59403	7.49919	13.5
3.66307	7.49919	13.5
3.73211	7.49919	13.5
3.80116	7.49919	13.5
3.8702	7.49919	12.3
3.93924	7.49919	12.3
4.00829	7.49919	12.3
4.07733	7.49919	12.3
4.14637	7.49919	12.3
4.21541	7.49919	11.1
4.28446	7.49919	9.84
4.3535	7.49919	9.84
4.42254	7.49919	9.84
4.49159	7.49919	8.61
4.56063	7.49919	8.61
4.62967	7.49919	8.61
4.69871	7.49919	8.61
4.76776	7.49919	8.61
4.8368	7.49919	7.38
4.90584	7.49919	7.38
4.97489	7.49919	7.38
5.04393	7.49919	7.38
5.11297	7.49919	7.38
5.18202	7.49919	7.38
5.25106	7.49919	7.38
5.3201	7.49919	7.38
5.38914	7.49919	7.38
5.45819	7.49919	8.61
5.52723	7.49919	8.61
5.59627	7.49919	8.61
5.66532	7.49919	8.61
5.73436	7.49919	9.84
5.8034	7.49919	9.84
5.87245	7.49919	11.1
5.94149	7.49919	11.1
6.01053	7.49919	12.3
6.07958	7.49919	13.5
6.14862	7.49919	13.5
6.21766	7.49919	16
6.2867	7.49919	16
6.35575	7.49919	18.5
6.42479	7.49919	18.5
6.49383	7.49919	19.7
6.56288	7.49919	22.1
6.63192	7.49919	24.6
6.70096	7.49919	25.8
6.77001	7.49919	25.8
1.86795	9.06596	29.5
1.93699	9.06596	29.5
2.00604	9.06596	29.5
2.07508	9.06596	27.1
2.14412	9.06596	24.6
2.21317	9.06596	29.5
2.28221	9.06596	23.4
2.35125	9.06596	22.1
2.4203	9.06596	18.5
2.48934	9.06596	18.5
2.55838	9.06596	16
2.62742	9.06596	14.8
2.69647	9.06596	13.5
2.76551	9.06596	13.5
2.83455	9.06596	12.3
2.9036	9.06596	12.3
2.97264	9.06596	12.3
3.04168	9.06596	12.3
3.11073	9.06596	12.3
3.17977	9.06596	12.3
3.24881	9.06596	12.3
3.31785	9.06596	13.5
3.3869	9.06596	13.5
3.45594	9.06596	13.5
3.52498	9.06596	14.8
3.59403	9.06596	16
3.66307	9.06596	16
3.73211	9.06596	17.2
3.80116	9.06596	17.2
3.8702	9.06596	18.5
3.93924	9.06596	18.5
4.00829	9.06596	19.7
4.07733	9.06596	19.7
4.14637	9.06596	19.7
4.21541	9.06596	19.7
4.28446	9.06596	20.9
4.3535	9.06596	20.9
4.42254	9.06596	20.9
4.49159	9.06596	19.7
4.56063	9.06596	20.9
4.62967	9.06596	20.9
4.69871	9.06596	19.7
4.76776	9.06596	18.5
4.8368	9.06596	17.2
4.90584	9.06596	18.5
4.97489	9.06596	17.2
5.04393	9.06596	16
5.11297	9.06596	16
5.18202	9.06596	14.8
5.25106	9.06596	14.8
5.3201	9.06596	14.8
5.38914	9.06596	13.5
5.45819	9.06596	14.8
5.52723	9.06596	13.5
5.59627	9.06596	13.5
5.66532	9.06596	13.5
5.73436	9.06596	14.8
5.8034	9.06596	13.5
5.87245	9.06596	14.8
5.94149	9.06596	14.8
6.01053	9.06596	14.8
6.07958	9.06596	17.2
6.14862	9.06596	16
6.21766	9.06596	17.2
6.2867	9.06596	17.2
6.35575	9.06596	19.7
6.42479	9.06596	19.7
6.49383	9.06596	22.1
6.56288	9.06596	23.4
6.63192	9.06596	25.8
6.70096	9.06596	29.5
6.77001	9.06596	29.5
1.86795	10.6327	29.5
1.93699	10.6327	29.5
2.00604	10.6327	29.5
2.07508	10.6327	29.5
2.14412	10.6327	29.5
2.21317	10.6327	24.6
2.28221	10.6327	20.9
2.35125	10.6327	20.9
2.4203	10.6327	17.2
2.48934	10.6327	16
2.55838	10.6327	14.8
2.62742	10.6327	13.5
2.69647	10.6327	12.3
2.76551	10.6327	11.1
2.83455	10.6327	12.3
2.9036	10.6327	11.1
2.97264	10.6327	11.1
3.04168	10.6327	11.1
3.11073	10.6327	11.1
3.17977	10.6327	12.3
3.24881	10.6327	12.3
3.31785	10.6327	12.3
3.3869	10.6327	13.5
3.45594	10.6327	13.5
3.52498	10.6327	13.5
3.59403	10.6327	14.8
3.66307	10.6327	14.8
3.73211	10.6327	16
3.80116	10.6327	17.2
3.8702	10.6327	17.2
3.93924	10.6327	18.5
4.00829	10.6327	19.7
4.07733	10.6327	19.7
4.14637	10.6327	19.7
4.21541	10.6327	20.9
4.28446	10.6327	19.7
4.3535	10.6327	22.1
4.42254	10.6327	24.6
4.49159	10.6327	29.5
4.56063	10.6327	24.6
4.62967	10.6327	29.5
4.69871	10.6327	29.5
4.76776	10.6327	29.5
4.8368	10.6327	27.1
4.90584	10.6327	29.5
4.97489	10.6327	29.5
5.04393	10.6327	29.5
5.11297	10.6327	29.5
5.18202	10.6327	29.5
5.25106	10.6327	29.5
5.3201	10.6327	29.5
5.38914	10.6327	29.5
5.45819	10.6327	29.5
5.52723	10.6327	29.5
5.59627	10.6327	29.5
5.66532	10.6327	29.5
5.73436	10.6327	29.5
5.8034	10.6327	25.8
5.87245	10.6327	29.5
5.94149	10.6327	25.8
6.01053	10.6327	22.1
6.07958	10.6327	25.8
6.14862	10.6327	29.5
6.21766	10.6327	25.8
6.2867	10.6327	29.5
6.35575	10.6327	29.5
6.42479	10.6327	29.5
6.49383	10.6327	29.5
6.56288	10.6327	29.5
6.63192	10.6327	29.5
6.70096	10.6327	29.5
6.77001	10.6327	29.5
1.86795	12.1995	29.5
1.93699	12.1995	29.5
2.00604	12.1995	29.5
2.07508	12.1995	29.5
2.14412	12.1995	27.1
2.21317	12.1995	22.1
2.28221	12.1995	19.7
2.35125	12.1995	16
2.4203	12.1995	14.8
2.48934	12.1995	12.3
2.55838	12.1995	11.1
2.62742	12.1995	9.84
2.69647	12.1995	9.84
2.76551	12.1995	8.61
2.83455	12.1995	8.61
2.9036	12.1995	8.61
2.97264	12.1995	9.84
3.04168	12.1995	9.84
3.11073	12.1995	9.84
3.17977	12.1995	9.84
3.24881	12.1995	11.1
3.31785	12.1995	11.1
3.3869	12.1995	11.1
3.45594	12.1995	12.3
3.52498	12.1995	12.3
3.59403	12.1995	13.5
3.66307	12.1995	13.5
3.73211	12.1995	14.8
3.80116	12.1995	14.8
3.8702	12.1995	16
3.93924	12.1995	17.2
4.00829	12.1995	17.2
4.07733	12.1995	17.2
4.14637	12.1995	19.7
4.21541	12.1995	18.5
4.28446	12.1995	19.7
4.3535	12.1995	19.7
4.42254	12.1995	22.1
4.49159	12.1995	22.1
4.56063	12.1995	23.4
4.62967	12.1995	29.5
4.69871	12.1995	22.1
4.76776	12.1995	22.1
4.8368	12.1995	24.6
4.90584	12.1995	29.5
4.97489	12.1995	27.1
5.04393	12.1995	29.5
5.11297	12.1995	29.5
5.18202	12.1995	29.5
5.25106	12.1995	29.5
5.3201	12.1995	29.5
5.38914	12.1995	29.5
5.45819	12.1995	29.5
5.52723	12.1995	29.5
5.59627	12.1995	29.5
5.66532	12.1995	29.5
5.73436	12.1995	29.5
5.8034	12.1995	29.5
5.87245	12.1995	29.5
5.94149	12.1995	29.5
6.01053	12.1995	29.5
6.07958	12.1995	29.5
6.14862	12.1995	29.5
6.21766	12.1995	29.5
6.2867	12.1995	29.5
6.35575	12.1995	29.5
6.42479	12.1995	29.5
6.49383	12.1995	29.5
6.56288	12.1995	29.5
6.63192	12.1995	29.5
6.70096	12.1995	29.5
6.77001	12.1995	29.5
1.86795	13.7663	29.5
1.93699	13.7663	29.5
2.00604	13.7663	29.5
2.07508	13.7663	27.1
2.14412	13.7663	22.1
2.21317	13.7663	19.7
2.28221	13.7663	17.2
2.35125	13.7663	16
2.4203	13.7663	13.5
2.48934	13.7663	12.3
2.55838	13.7663	9.84
2.62742	13.7663	8.61
2.69647	13.7663	7.38
2.76551	13.7663	7.38
2.83455	13.7663	7.38
2.9036	13.7663	7.38
2.97264	13.7663	7.38
3.04168	13.7663	7.38
3.11073	13.7663	8.61
3.17977	13.7663	8.61
3.24881	13.7663	8.61
3.31785	13.7663	8.61
3.3869	13.7663	9.84
3.45594	13.7663	11.1
3.52498	13.7663	11.1
3.59403	13.7663	11.1
3.66307	13.7663	12.3
3.73211	13.7663	12.3
3.80116	13.7663	13.5
3.8702	13.7663	14.8
3.93924	13.7663	14.8
4.00829	13.7663	16
4.07733	13.7663	16
4.14637	13.7663	17.2
4.21541	13.7663	18.5
4.28446	13.7663	17.2
4.3535	13.7663	18.5
4.42254	13.7663	18.5
4.49159	13.7663	18.5
4.56063	13.7663	19.7
4.62967	13.7663	22.1
4.69871	13.7663	22.1
4.76776	13.7663	22.1
4.8368	13.7663	23.4
4.90584	13.7663	24.6
4.97489	13.7663	27.1
5.04393	13.7663	27.1
5.11297	13.7663	29.5
5.18202	13.7663	29.5
5.25106	13.7663	29.5
5.3201	13.7663	29.5
5.38914	13.7663	29.5
5.45819	13.7663	29.5
5.52723	13.7663	29.5
5.59627	13.7663	29.5
5.66532	13.7663	29.5
5.73436	13.7663	29.5
5.8034	13.7663	29.5
5.87245	13.7663	29.5
5.94149	13.7663	29.5
6.01053	13.7663	29.5
6.07958	13.7663	29.5
6.14862	13.7663	29.5
6.21766	13.7663	29.5
6.2867	13.7663	29.5
6.35575	13.7663	29.5
6.42479	13.7663	29.5
6.49383	13.7663	29.5
6.56288	13.7663	29.5
6.63192	13.7663	29.5
6.70096	13.7663	29.5
6.77001	13.7663	29.5
1.86795	15.333	29.5
1.93699	15.333	27.1
2.00604	15.333	29.5
2.07508	15.333	29.5
2.14412	15.333	22.1
2.21317	15.333	19.7
2.28221	15.333	18.5
2.35125	15.333	16
2.4203	15.333	13.5
2.48934	15.333	12.3
2.55838	15.333	9.84
2.62742	15.333	8.61
2.69647	15.333	7.38
2.76551	15.333	7.38
2.83455	15.333	7.38
2.9036	15.333	6.15
2.97264	15.333	6.15
3.04168	15.333	6.15
3.11073	15.333	6.15
3.17977	15.333	7.38
3.24881	15.333	7.38
3.31785	15.333	7.38
3.3869	15.333	8.61
3.45594	15.333	8.61
3.52498	15.333	9.84
3.59403	15.333	9.84
3.66307	15.333	11.1
3.73211	15.333	11.1
3.80116	15.333	12.3
3.8702	15.333	13.5
3.93924	15.333	14.8
4.00829	15.333	14.8
4.07733	15.333	14.8
4.14637	15.333	16
4.21541	15.333	16
4.28446	15.333	17.2
4.3535	15.333	17.2
4.42254	15.333	18.5
4.49159	15.333	18.5
4.56063	15.333	19.7
4.62967	15.333	20.9
4.69871	15.333	22.1
4.76776	15.333	20.9
4.8368	15.333	22.1
4.90584	15.333	23.4
4.97489	15.333	29.5
5.04393	15.333	27.1
5.11297	15.333	29.5
5.18202	15.333	29.5
5.25106	15.333	29.5
5.3201	15.333	29.5
5.38914	15.333	29.5
5.45819	15.333	29.5
5.52723	15.333	29.5
5.59627	15.333	29.5
5.66532	15.333	29.5
5.73436	15.333	29.5
5.8034	15.333	29.5
5.87245	15.333	29.5
5.94149	15.333	29.5
6.01053	15.333	29.5
6.07958	15.333	29.5
6.14862	15.333	29.5
6.21766	15.333	29.5
6.2867	15.333	29.5
6.35575	15.333	29.5
6.42479	15.333	29.5
6.49383	15.333	29.5
6.56288	15.333	29.5
6.63192	15.333	29.5
6.70096	15.333	29.5
6.77001	15.333	29.5
1.86795	16.8998	29.5
1.93699	16.8998	29.5
2.00604	16.8998	29.5
2.07508	16.8998	24.6
2.14412	16.8998	22.1
2.21317	16.8998	19.7
2.28221	16.8998	17.2
2.35125	16.8998	16
2.4203	16.8998	13.5
2.48934	16.8998	12.3
2.55838	16.8998	9.84
2.62742	16.8998	8.61
2.69647	16.8998	7.38
2.76551	16.8998	7.38
2.83455	16.8998	6.15
2.9036	16.8998	6.15
2.97264	16.8998	6.15
3.04168	16.8998	6.15
3.11073	16.8998	6.15
3.17977	16.8998	6.15
3.24881	16.8998	6.15
3.31785	16.8998	7.38
3.3869	16.8998	7.38
3.45594	16.8998	7.38
3.52498	16.8998	8.61
3.59403	16.8998	8.61
3.66307	16.8998	9.84
3.73211	16.8998	9.84
3.80116	16.8998	11.1
3.8702	16.8998	12.3
3.93924	16.8998	13.5
4.00829	16.8998	13.5
4.07733	16.8998	13.5
4.14637	16.8998	14.8
4.21541	16.8998	14.8
4.28446	16.8998	16
4.3535	16.8998	16
4.42254	16.8998	17.2
4.49159	16.8998	17.2
4.56063	16.8998	18.5
4.62967	16.8998	18.5
4.69871	16.8998	20.9
4.76776	16.8998	19.7
4.8368	16.8998	23.4
4.90584	16.8998	22.1
4.97489	16.8998	24.6
5.04393	16.8998	24.6
5.11297	16.8998	23.4
5.18202	16.8998	29.5
5.25106	16.8998	29.5
5.3201	16.8998	29.5
5.38914	16.8998	29.5
5.45819	16.8998	29.5
5.52723	16.8998	29.5
5.59627	16.8998	29.5
5.66532	16.8998	29.5
5.73436	16.8998	29.5
5.8034	16.8998	29.5
5.87245	16.8998	29.5
5.94149	16.8998	29.5
6.01053	16.8998	29.5
6.07958	16.8998	29.5
6.14862	16.8998	29.5
6.21766	16.8998	29.5
6.2867	16.8998	29.5
6.35575	16.8998	29.5
6.42479	16.8998	29.5
6.49383	16.8998	29.5
6.56288	16.8998	29.5
6.63192	16.8998	29.5
6.70096	16.8998	29.5
6.77001	16.8998	29.5
1.86795	18.4666	29.5
1.93699	18.4666	29.5
2.00604	18.4666	27.1
2.07508	18.4666	24.6
2.14412	18.4666	22.1
2.21317	18.4666	19.7
2.28221	18.4666	17.2
2.35125	18.4666	14.8
2.4203	18.4666	13.5
2.48934	18.4666	12.3
2.55838	18.4666	11.1
2.62742	18.4666	8.61
2.69647	18.4666	8.61
2.76551	18.4666	7.38
2.83455	18.4666	7.38
2.9036	18.4666	6.15
2.97264	18.4666	6.15
3.04168	18.4666	6.15
3.11073	18.4666	6.15
3.17977	18.4666	6.15
3.24881	18.4666	6.15
3.31785	18.4666	6.15
3.3869	18.4666	7.38
3.45594	18.4666	7.38
3.52498	18.4666	7.38
3.59403	18.4666	8.61
3.66307	18.4666	8.61
3.73211	18.4666	9.84
3.80116	18.4666	11.1
3.8702	18.4666	11.1
3.93924	18.4666	12.3
4.00829	18.4666	12.3
4.07733	18.4666	12.3
4.14637	18.4666	13.5
4.21541	18.4666	13.5
4.28446	18.4666	14.8
4.3535	18.4666	14.8
4.42254	18.4666	14.8
4.49159	18.4666	17.2
4.56063	18.4666	16
4.62967	18.4666	17.2
4.69871	18.4666	18.5
4.76776	18.4666	18.5
4.8368	18.4666	19.7
4.90584	18.4666	22.1
4.97489	18.4666	22.1
5.04393	18.4666	20.9
5.11297	18.4666	24.6
5.18202	18.4666	27.1
5.25106	18.4666	29.5
5.3201	18.4666	29.5
5.38914	18.4666	29.5
5.45819	18.4666	29.5
5.52723	18.4666	29.5
5.59627	18.4666	29.5
5.66532	18.4666	29.5
5.73436	18.4666	29.5
5.8034	18.4666	29.5
5.87245	18.4666	29.5
5.94149	18.4666	29.5
6.01053	18.4666	29.5
6.07958	18.4666	29.5
6.14862	18.4666	29.5
6.21766	18.4666	29.5
6.2867	18.4666	29.5
6.35575	18.4666	29.5
6.42479	18.4666	29.5
6.49383	18.4666	29.5
6.56288	18.4666	29.5
6.63192	18.4666	29.5
6.70096	18.4666	29.5
6.77001	18.4666	29.5
1.86795	20.0333	29.5
1.93699	20.0333	29.5
2.00604	20.0333	29.5
2.07508	20.0333	24.6
2.14412	20.0333	22.1
2.21317	20.0333	19.7
2.28221	20.0333	17.2
2.35125	20.0333	16
2.4203	20.0333	13.5
2.48934	20.0333	12.3
2.55838	20.0333	11.1
2.62742	20.0333	9.84
2.69647	20.0333	8.61
2.76551	20.0333	7.38
2.83455	20.0333	7.38
2.9036	20.0333	6.15
2.97264	20.0333	6.15
3.04168	20.0333	6.15
3.11073	20.0333	6.15
3.17977	20.0333	6.15
3.24881	20.0333	6.15
3.31785	20.0333	6.15
3.3869	20.0333	7.38
3.45594	20.0333	7.38
3.52498	20.0333	7.38
3.59403	20.0333	8.61
3.66307	20.0333	8.61
3.73211	20.0333	9.84
3.80116	20.0333	9.84
3.8702	20.0333	11.1
3.93924	20.0333	11.1
4.00829	20.0333	12.3
4.07733	20.0333	12.3
4.14637	20.0333	12.3
4.21541	20.0333	12.3
4.28446	20.0333	13.5
4.3535	20.0333	13.5
4.42254	20.0333	13.5
4.49159	20.0333	14.8
4.56063	20.0333	14.8
4.62967	20.0333	16
4.69871	20.0333	16
4.76776	20.0333	17.2
4.8368	20.0333	18.5
4.90584	20.0333	19.7
4.97489	20.0333	24.6
5.04393	20.0333	22.1
5.11297	20.0333	23.4
5.18202	20.0333	24.6
5.25106	20.0333	29.5
5.3201	20.0333	27.1
5.38914	20.0333	29.5
5.45819	20.0333	29.5
5.52723	20.0333	29.5
5.59627	20.0333	29.5
5.66532	20.0333	29.5
5.73436	20.0333	29.5
5.8034	20.0333	29.5
5.87245	20.0333	29.5
5.94149	20.0333	29.5
6.01053	20.0333	29.5
6.07958	20.0333	29.5
6.14862	20.0333	29.5
6.21766	20.0333	29.5
6.2867	20.0333	29.5
6.35575	20.0333	29.5
6.42479	20.0333	29.5
6.49383	20.0333	29.5
6.56288	20.0333	29.5
6.63192	20.0333	29.5
6.70096	20.0333	29.5
6.77001	20.0333	29.5
1.86795	21.6001	29.5
1.93699	21.6001	29.5
2.00604	21.6001	27.1
2.07508	21.6001	24.6
2.14412	21.6001	22.1
2.21317	21.6001	19.7
2.28221	21.6001	18.5
2.35125	21.6001	16
2.4203	21.6001	14.8
2.48934	21.6001	12.3
2.55838	21.6001	11.1
2.62742	21.6001	9.84
2.69647	21.6001	8.61
2.76551	21.6001	8.61
2.83455	21.6001	7.38
2.9036	21.6001	7.38
2.97264	21.6001	7.38
3.04168	21.6001	6.15
3.11073	21.6001	6.15
3.17977	21.6001	6.15
3.24881	21.6001	6.15
3.31785	21.6001	7.38
3.3869	21.6001	7.38
3.45594	21.6001	7.38
3.52498	21.6001	7.38
3.59403	21.6001	8.61
3.66307	21.6001	8.61
3.73211	21.6001	9.84
3.80116	21.6001	9.84
3.8702	21.6001	11.1
3.93924	21.6001	11.1
4.00829	21.6001	11.1
4.07733	21.6001	11.1
4.14637	21.6001	11.1
4.21541	21.6001	12.3
4.28446	21.6001	12.3
4.3535	21.6001	12.3
4.42254	21.6001	13.5
4.49159	21.6001	13.5
4.56063	21.6001	13.5
4.62967	21.6001	14.8
4.69871	21.6001	14.8
4.76776	21.6001	16
4.8368	21.6001	17.2
4.90584	21.6001	18.5
4.97489	21.6001	19.7
5.04393	21.6001	20.9
5.11297	21.6001	22.1
5.18202	21.6001	24.6
5.25106	21.6001	24.6
5.3201	21.6001	29.5
5.38914	21.6001	27.1
5.45819	21.6001	29.5
5.52723	21.6001	29.5
5.59627	21.6001	29.5
5.66532	21.6001	29.5
5.73436	21.6001	29.5
5.8034	21.6001	29.5
5.87245	21.6001	29.5
5.94149	21.6001	29.5
6.01053	21.6001	29.5
6.07958	21.6001	29.5
6.14862	21.6001	29.5
6.21766	21.6001	29.5
6.2867	21.6001	29.5
6.35575	21.6001	29.5
6.42479	21.6001	29.5
6.49383	21.6001	29.5
6.56288	21.6001	29.5
6.63192	21.6001	29.5
6.70096	21.6001	29.5
6.77001	21.6001	29.5
1.86795	23.1669	29.5
1.93699	23.1669	29.5
2.00604	23.1669	27.1
2.07508	23.1669	27.1
2.14412	23.1669	23.4
2.21317	23.1669	19.7
2.28221	23.1669	18.5
2.35125	23.1669	17.2
2.4203	23.1669	14.8
2.48934	23.1669	13.5
2.55838	23.1669	11.1
2.62742	23.1669	9.84
2.69647	23.1669	9.84
2.76551	23.1669	8.61
2.83455	23.1669	7.38
2.9036	23.1669	7.38
2.97264	23.1669	7.38
3.04168	23.1669	7.38
3.11073	23.1669	6.15
3.17977	23.1669	6.15
3.24881	23.1669	6.15
3.31785	23.1669	7.38
3.3869	23.1669	7.38
3.45594	23.1669	7.38
3.52498	23.1669	8.61
3.59403	23.1669	8.61
3.66307	23.1669	8.61
3.73211	23.1669	9.84
3.80116	23.1669	9.84
3.8702	23.1669	9.84
3.93924	23.1669	9.84
4.00829	23.1669	11.1
4.07733	23.1669	11.1
4.14637	23.1669	11.1
4.21541	23.1669	11.1
4.28446	23.1669	11.1
4.3535	23.1669	12.3
4.42254	23.1669	12.3
4.49159	23.1669	12.3
4.56063	23.1669	12.3
4.62967	23.1669	13.5
4.69871	23.1669	13.5
4.76776	23.1669	14.8
4.8368	23.1669	14.8
4.90584	23.1669	17.2
4.97489	23.1669	17.2
5.04393	23.1669	19.7
5.11297	23.1669	19.7
5.18202	23.1669	23.4
5.25106	23.1669	24.6
5.3201	23.1669	24.6
5.38914	23.1669	29.5
5.45819	23.1669	29.5
5.52723	23.1669	29.5
5.59627	23.1669	29.5
5.66532	23.1669	29.5
5.73436	23.1669	29.5
5.8034	23.1669	29.5
5.87245	23.1669	29.5
5.94149	23.1669	29.5
6.01053	23.1669	29.5
6.07958	23.1669	29.5
6.14862	23.1669	29.5
6.21766	23.1669	29.5
6.2867	23.1669	29.5
6.35575	23.1669	29.5
6.42479	23.1669	29.5
6.49383	23.1669	29.5
6.56288	23.1669	29.5
6.63192	23.1669	29.5
6.70096	23.1669	29.5
6.77001	23.1669	29.5
1.86795	24.7336	29.5
1.93699	24.7336	29.5
2.00604	24.7336	27.1
2.07508	24.7336	24.6
2.14412	24.7336	23.4
2.21317	24.7336	22.1
2.28221	24.7336	18.5
2.35125	24.7336	17.2
2.4203	24.7336	16
2.48934	24.7336	13.5
2.55838	24.7336	12.3
2.62742	24.7336	11.1
2.69647	24.7336	9.84
2.76551	24.7336	8.61
2.83455	24.7336	8.61
2.9036	24.7336	7.38
2.97264	24.7336	7.38
3.04168	24.7336	7.38
3.11073	24.7336	7.38
3.17977	24.7336	7.38
3.24881	24.7336	7.38
3.31785	24.7336	7.38
3.3869	24.7336	7.38
3.45594	24.7336	7.38
3.52498	24.7336	8.61
3.59403	24.7336	8.61
3.66307	24.7336	8.61
3.73211	24.7336	9.84
3.80116	24.7336	9.84
3.8702	24.7336	9.84
3.93924	24.7336	9.84
4.00829	24.7336	9.84
4.07733	24.7336	9.84
4.14637	24.7336	9.84
4.21541	24.7336	11.1
4.28446	24.7336	11.1
4.3535	24.7336	11.1
4.42254	24.7336	11.1
4.49159	24.7336	11.1
4.56063	24.7336	12.3
4.62967	24.7336	12.3
4.69871	24.7336	13.5
4.76776	24.7336	13.5
4.8368	24.7336	16
4.90584	24.7336	16
4.97489	24.7336	17.2
5.04393	24.7336	18.5
5.11297	24.7336	19.7
5.18202	24.7336	20.9
5.25106	24.7336	24.6
5.3201	24.7336	29.5
5.38914	24.7336	29.5
5.45819	24.7336	29.5
5.52723	24.7336	29.5
5.59627	24.7336	29.5
5.66532	24.7336	29.5
5.73436	24.7336	29.5
5.8034	24.7336	29.5
5.87245	24.7336	29.5
5.94149	24.7336	29.5
6.01053	24.7336	29.5
6.07958	24.7336	29.5
6.14862	24.7336	29.5
6.21766	24.7336	29.5
6.2867	24.7336	29.5
6.35575	24.7336	29.5
6.42479	24.7336	29.5
6.49383	24.7336	29.5
6.56288	24.7336	29.5
6.63192	24.7336	29.5
6.70096	24.7336	29.5
6.77001	24.7336	29.5
1.86795	26.3004	27.1
1.93699	26.3004	27.1
2.00604	26.3004	29.5
2.07508	26.3004	27.1
2.14412	26.3004	27.1
2.21317	26.3004	19.7
2.28221	26.3004	19.7
2.35125	26.3004	18.5
2.4203	26.3004	16
2.48934	26.3004	14.8
2.55838	26.3004	12.3
2.62742	26.3004	11.1
2.69647	26.3004	9.84
2.76551	26.3004	9.84
2.83455	26.3004	8.61
2.9036	26.3004	8.61
2.97264	26.3004	7.38
3.04168	26.3004	7.38
3.11073	26.3004	7.38
3.17977	26.3004	7.38
3.24881	26.3004	7.38
3.31785	26.3004	7.38
3.3869	26.3004	7.38
3.45594	26.3004	7.38
3.52498	26.3004	8.61
3.59403	26.3004	8.61
3.66307	26.3004	8.61
3.73211	26.3004	9.84
3.80116	26.3004	9.84
3.8702	26.3004	9.84
3.93924	26.3004	9.84
4.00829	26.3004	9.84
4.07733	26.3004	9.84
4.14637	26.3004	9.84
4.21541	26.3004	9.84
4.28446	26.3004	11.1
4.3535	26.3004	11.1
4.42254	26.3004	11.1
4.49159	26.3004	11.1
4.56063	26.3004	11.1
4.62967	26.3004	11.1
4.69871	26.3004	12.3
4.76776	26.3004	13.5
4.8368	26.3004	14.8
4.90584	26.3004	14.8
4.97489	26.3004	16
5.04393	26.3004	17.2
5.11297	26.3004	18.5
5.18202	26.3004	22.1
5.25106	26.3004	20.9
5.3201	26.3004	24.6
5.38914	26.3004	27.1
5.45819	26.3004	29.5
5.52723	26.3004	29.5
5.59627	26.3004	29.5
5.66532	26.3004	29.5
5.73436	26.3004	29.5
5.8034	26.3004	29.5
5.87245	26.3004	29.5
5.94149	26.3004	29.5
6.01053	26.3004	29.5
6.07958	26.3004	29.5
6.14862	26.3004	29.5
6.21766	26.3004	29.5
6.2867	26.3004	29.5
6.35575	26.3004	29.5
6.42479	26.3004	29.5
6.49383	26.3004	29.5
6.56288	26.3004	29.5
6.63192	26.3004	29.5
6.70096	26.3004	29.5
6.77001	26.3004	29.5
1.86795	27.8672	29.5
1.93699	27.8672	29.5
2.00604	27.8672	27.1
2.07508	27.8672	27.1
2.14412	27.8672	27.1
2.21317	27.8672	22.1
2.28221	27.8672	19.7
2.35125	27.8672	18.5
2.4203	27.8672	16
2.48934	27.8672	14.8
2.55838	27.8672	13.5
2.62742	27.8672	12.3
2.69647	27.8672	11.1
2.76551	27.8672	9.84
2.83455	27.8672	8.61
2.9036	27.8672	8.61
2.97264	27.8672	8.61
3.04168	27.8672	7.38
3.11073	27.8672	7.38
3.17977	27.8672	7.38
3.24881	27.8672	7.38
3.31785	27.8672	7.38
3.3869	27.8672	7.38
3.45594	27.8672	8.61
3.52498	27.8672	8.61
3.59403	27.8672	8.61
3.66307	27.8672	8.61
3.73211	27.8672	9.84
3.80116	27.8672	9.84
3.8702	27.8672	9.84
3.93924	27.8672	9.84
4.00829	27.8672	9.84
4.07733	27.8672	9.84
4.14637	27.8672	9.84
4.21541	27.8672	9.84
4.28446	27.8672	9.84
4.3535	27.8672	9.84
4.42254	27.8672	9.84
4.49159	27.8672	11.1
4.56063	27.8672	11.1
4.62967	27.8672	11.1
4.69871	27.8672	12.3
4.76776	27.8672	12.3
4.8368	27.8672	13.5
4.90584	27.8672	14.8
4.97489	27.8672	14.8
5.04393	27.8672	17.2
5.11297	27.8672	18.5
5.18202	27.8672	19.7
5.25106	27.8672	20.9
5.3201	27.8672	23.4
5.38914	27.8672	24.6
5.45819	27.8672	27.1
5.52723	27.8672	29.5
5.59627	27.8672	29.5
5.66532	27.8672	29.5
5.73436	27.8672	29.5
5.8034	27.8672	29.5
5.87245	27.8672	29.5
5.94149	27.8672	29.5
6.01053	27.8672	29.5
6.07958	27.8672	29.5
6.14862	27.8672	29.5
6.21766	27.8672	29.5
6.2867	27.8672	29.5
6.35575	27.8672	29.5
6.42479	27.8672	29.5
6.49383	27.8672	29.5
6.56288	27.8672	29.5
6.63192	27.8672	29.5
6.70096	27.8672	29.5
6.77001	27.8672	29.5
1.86795	29.4339	29.5
1.93699	29.4339	29.5
2.00604	29.4339	29.5
2.07508	29.4339	24.6
2.14412	29.4339	24.6
2.21317	29.4339	23.4
2.28221	29.4339	20.9
2.35125	29.4339	18.5
2.4203	29.4339	18.5
2.48934	29.4339	16
2.55838	29.4339	13.5
2.62742	29.4339	12.3
2.69647	29.4339	12.3
2.76551	29.4339	11.1
2.83455	29.4339	9.84
2.9036	29.4339	8.61
2.97264	29.4339	8.61
3.04168	29.4339	8.61
3.11073	29.4339	8.61
3.17977	29.4339	7.38
3.24881	29.4339	7.38
3.31785	29.4339	7.38
3.3869	29.4339	8.61
3.45594	29.4339	8.61
3.52498	29.4339	8.61
3.59403	29.4339	8.61
3.66307	29.4339	9.84
3.73211	29.4339	9.84
3.80116	29.4339	9.84
3.8702	29.4339	9.84
3.93924	29.4339	9.84
4.00829	29.4339	9.84
4.07733	29.4339	9.84
4.14637	29.4339	9.84
4.21541	29.4339	9.84
4.28446	29.4339	9.84
4.3535	29.4339	9.84
4.42254	29.4339	9.84
4.49159	29.4339	9.84
4.56063	29.4339	11.1
4.62967	29.4339	11.1
4.69871	29.4339	11.1
4.76776	29.4339	12.3
4.8368	29.4339	12.3
4.90584	29.4339	13.5
4.97489	29.4339	14.8
5.04393	29.4339	16
5.11297	29.4339	17.2
5.18202	29.4339	18.5
5.25106	29.4339	19.7
5.3201	29.4339	20.9
5.38914	29.4339	22.1
5.45819	29.4339	24.6
5.52723	29.4339	29.5
5.59627	29.4339	29.5
5.66532	29.4339	29.5
5.73436	29.4339	29.5
5.8034	29.4339	29.5
5.87245	29.4339	29.5
5.94149	29.4339	29.5
6.01053	29.4339	29.5
6.07958	29.4339	29.5
6.14862	29.4339	29.5
6.21766	29.4339	29.5
6.2867	29.4339	29.5
6.35575	29.4339	29.5
6.42479	29.4339	29.5
6.49383	29.4339	29.5
6.56288	29.4339	29.5
6.63192	29.4339	29.5
6.70096	29.4339	29.5
6.77001	29.4339	29.5
1.86795	31.0007	29.5
1.93699	31.0007	29.5
2.00604	31.0007	29.5
2.07508	31.0007	29.5
2.14412	31.0007	29.5
2.21317	31.0007	24.6
2.28221	31.0007	20.9
2.35125	31.0007	19.7
2.4203	31.0007	18.5
2.48934	31.0007	16
2.55838	31.0007	14.8
2.62742	31.0007	13.5
2.69647	31.0007	12.3
2.76551	31.0007	11.1
2.83455	31.0007	9.84
2.9036	31.0007	9.84
2.97264	31.0007	8.61
3.04168	31.0007	8.61
3.11073	31.0007	8.61
3.17977	31.0007	8.61
3.24881	31.0007	8.61
3.31785	31.0007	8.61
3.3869	31.0007	8.61
3.45594	31.0007	8.61
3.52498	31.0007	9.84
3.59403	31.0007	9.84
3.66307	31.0007	9.84
3.73211	31.0007	9.84
3.80116	31.0007	9.84
3.8702	31.0007	9.84
3.93924	31.0007	9.84
4.00829	31.0007	9.84
4.07733	31.0007	9.84
4.14637	31.0007	9.84
4.21541	31.0007	9.84
4.28446	31.0007	9.84
4.3535	31.0007	9.84
4.42254	31.0007	9.84
4.49159	31.0007	9.84
4.56063	31.0007	9.84
4.62967	31.0007	9.84
4.69871	31.0007	11.1
4.76776	31.0007	11.1
4.8368	31.0007	12.3
4.90584	31.0007	13.5
4.97489	31.0007	13.5
5.04393	31.0007	14.8
5.11297	31.0007	16
5.18202	31.0007	17.2
5.25106	31.0007	18.5
5.3201	31.0007	19.7
5.38914	31.0007	19.7
5.45819	31.0007	23.4
5.52723	31.0007	24.6
5.59627	31.0007	24.6
5.66532	31.0007	29.5
5.73436	31.0007	29.5
5.8034	31.0007	29.5
5.87245	31.0007	29.5
5.94149	31.0007	29.5
6.01053	31.0007	29.5
6.07958	31.0007	29.5
6.14862	31.0007	29.5
6.21766	31.0007	29.5
6.2867	31.0007	29.5
6.35575	31.0007	29.5
6.42479	31.0007	29.5
6.49383	31.0007	29.5
6.56288	31.0007	29.5
6.63192	31.0007	29.5
6.70096	31.0007	29.5
6.77001	31.0007	29.5
1.86795	32.5675	29.5
1.93699	32.5675	29.5
2.00604	32.5675	29.5
2.07508	32.5675	29.5
2.14412	32.5675	29.5
2.21317	32.5675	27.1
2.28221	32.5675	22.1
2.35125	32.5675	19.7
2.4203	32.5675	18.5
2.48934	32.5675	16
2.55838	32.5675	14.8
2.62742	32.5675	13.5
2.69647	32.5675	12.3
2.76551	32.5675	11.1
2.83455	32.5675	11.1
2.9036	32.5675	9.84
2.97264	32.5675	9.84
3.04168	32.5675	9.84
3.11073	32.5675	8.61
3.17977	32.5675	8.61
3.24881	32.5675	8.61
3.31785	32.5675	8.61
3.3869	32.5675	9.84
3.45594	32.5675	9.84
3.52498	32.5675	9.84
3.59403	32.5675	9.84
3.66307	32.5675	11.1
3.73211	32.5675	9.84
3.80116	32.5675	11.1
3.8702	32.5675	9.84
3.93924	32.5675	9.84
4.00829	32.5675	9.84
4.07733	32.5675	9.84
4.14637	32.5675	9.84
4.21541	32.5675	9.84
4.28446	32.5675	9.84
4.3535	32.5675	9.84
4.42254	32.5675	9.84
4.49159	32.5675	9.84
4.56063	32.5675	9.84
4.62967	32.5675	9.84
4.69871	32.5675	11.1
4.76776	32.5675	11.1
4.8368	32.5675	12.3
4.90584	32.5675	12.3
4.97489	32.5675	13.5
5.04393	32.5675	13.5
5.11297	32.5675	14.8
5.18202	32.5675	16
5.25106	32.5675	17.2
5.3201	32.5675	18.5
5.38914	32.5675	19.7
5.45819	32.5675	22.1
5.52723	32.5675	23.4
5.59627	32.5675	24.6
5.66532	32.5675	29.5
5.73436	32.5675	29.5
5.8034	32.5675	27.1
5.87245	32.5675	29.5
5.94149	32.5675	29.5
6.01053	32.5675	29.5
6.07958	32.5675	29.5
6.14862	32.5675	29.5
6.21766	32.5675	29.5
6.2867	32.5675	29.5
6.35575	32.5675	29.5
6.42479	32.5675	29.5
6.49383	32.5675	29.5
6.56288	32.5675	29.5
6.63192	32.5675	29.5
6.70096	32.5675	29.5
6.77001	32.5675	29.5
1.86795	34.1342	29.5
1.93699	34.1342	29.5
2.00604	34.1342	29.5
2.07508	34.1342	29.5
2.14412	34.1342	27.1
2.21317	34.1342	29.5
2.28221	34.1342	22.1
2.35125	34.1342	22.1
2.4203	34.1342	19.7
2.48934	34.1342	18.5
2.55838	34.1342	16
2.62742	34.1342	14.8
2.69647	34.1342	13.5
2.76551	34.1342	12.3
2.83455	34.1342	11.1
2.9036	34.1342	11.1
2.97264	34.1342	9.84
3.04168	34.1342	9.84
3.11073	34.1342	9.84
3.17977	34.1342	9.84
3.24881	34.1342	9.84
3.31785	34.1342	9.84
3.3869	34.1342	9.84
3.45594	34.1342	9.84
3.52498	34.1342	11.1
3.59403	34.1342	11.1
3.66307	34.1342	11.1
3.73211	34.1342	11.1
3.80116	34.1342	11.1
3.8702	34.1342	11.1
3.93924	34.1342	9.84
4.00829	34.1342	9.84
4.07733	34.1342	9.84
4.14637	34.1342	9.84
4.21541	34.1342	9.84
4.28446	34.1342	9.84
4.3535	34.1342	9.84
4.42254	34.1342	9.84
4.49159	34.1342	9.84
4.56063	34.1342	9.84
4.62967	34.1342	9.84
4.69871	34.1342	9.84
4.76776	34.1342	11.1
4.8368	34.1342	11.1
4.90584	34.1342	12.3
4.97489	34.1342	12.3
5.04393	34.1342	13.5
5.11297	34.1342	13.5
5.18202	34.1342	14.8
5.25106	34.1342	16
5.3201	34.1342	17.2
5.38914	34.1342	18.5
5.45819	34.1342	19.7
5.52723	34.1342	22.1
5.59627	34.1342	23.4
5.66532	34.1342	29.5
5.73436	34.1342	27.1
5.8034	34.1342	29.5
5.87245	34.1342	29.5
5.94149	34.1342	29.5
6.01053	34.1342	29.5
6.07958	34.1342	29.5
6.14862	34.1342	29.5
6.21766	34.1342	29.5
6.2867	34.1342	29.5
6.35575	34.1342	29.5
6.42479	34.1342	29.5
6.49383	34.1342	29.5
6.56288	34.1342	29.5
6.63192	34.1342	29.5
6.70096	34.1342	29.5
6.77001	34.1342	29.5
1.86795	35.701	29.5
1.93699	35.701	29.5
2.00604	35.701	29.5
2.07508	35.701	29.5
2.14412	35.701	29.5
2.21317	35.701	29.5
2.28221	35.701	27.1
2.35125	35.701	22.1
2.4203	35.701	20.9
2.48934	35.701	18.5
2.55838	35.701	17.2
2.62742	35.701	16
2.69647	35.701	14.8
2.76551	35.701	13.5
2.83455	35.701	12.3
2.9036	35.701	11.1
2.97264	35.701	11.1
3.04168	35.701	11.1
3.11073	35.701	9.84
3.17977	35.701	9.84
3.24881	35.701	9.84
3.31785	35.701	11.1
3.3869	35.701	11.1
3.45594	35.701	11.1
3.52498	35.701	11.1
3.59403	35.701	11.1
3.66307	35.701	12.3
3.73211	35.701	11.1
3.80116	35.701	11.1
3.8702	35.701	11.1
3.93924	35.701	11.1
4.00829	35.701	9.84
4.07733	35.701	9.84
4.14637	35.701	9.84
4.21541	35.701	9.84
4.28446	35.701	9.84
4.3535	35.701	9.84
4.42254	35.701	9.84
4.49159	35.701	9.84
4.56063	35.701	9.84
4.62967	35.701	9.84
4.69871	35.701	9.84
4.76776	35.701	11.1
4.8368	35.701	11.1
4.90584	35.701	11.1
4.97489	35.701	12.3
5.04393	35.701	12.3
5.11297	35.701	13.5
5.18202	35.701	13.5
5.25106	35.701	14.8
5.3201	35.701	16
5.38914	35.701	18.5
5.45819	35.701	19.7
5.52723	35.701	20.9
5.59627	35.701	24.6
5.66532	35.701	23.4
5.73436	35.701	24.6
5.8034	35.701	29.5
5.87245	35.701	29.5
5.94149	35.701	29.5
6.01053	35.701	29.5
6.07958	35.701	29.5
6.14862	35.701	29.5
6.21766	35.701	29.5
6.2867	35.701	29.5
6.35575	35.701	29.5
6.42479	35.701	29.5
6.49383	35.701	29.5
6.56288	35.701	29.5
6.63192	35.701	29.5
6.70096	35.701	29.5
6.77001	35.701	29.5
1.86795	37.2678	29.5
1.93699	37.2678	29.5
2.00604	37.2678	29.5
2.07508	37.2678	29.5
2.14412	37.2678	29.5
2.21317	37.2678	29.5
2.28221	37.2678	27.1
2.35125	37.2678	23.4
2.4203	37.2678	20.9
2.48934	37.2678	19.7
2.55838	37.2678	17.2
2.62742	37.2678	17.2
2.69647	37.2678	16
2.76551	37.2678	14.8
2.83455	37.2678	13.5
2.9036	37.2678	12.3
2.97264	37.2678	12.3
3.04168	37.2678	12.3
3.11073	37.2678	11.1
3.17977	37.2678	11.1
3.24881	37.2678	11.1
3.31785	37.2678	12.3
3.3869	37.2678	12.3
3.45594	37.2678	12.3
3.52498	37.2678	12.3
3.59403	37.2678	12.3
3.66307	37.2678	12.3
3.73211	37.2678	12.3
3.80116	37.2678	11.1
3.8702	37.2678	11.1
3.93924	37.2678	11.1
4.00829	37.2678	9.84
4.07733	37.2678	9.84
4.14637	37.2678	9.84
4.21541	37.2678	9.84
4.28446	37.2678	9.84
4.3535	37.2678	9.84
4.42254	37.2678	9.84
4.49159	37.2678	9.84
4.56063	37.2678	9.84
4.62967	37.2678	9.84
4.69871	37.2678	9.84
4.76776	37.2678	9.84
4.8368	37.2678	11.1
4.90584	37.2678	11.1
4.97489	37.2678	11.1
5.04393	37.2678	12.3
5.11297	37.2678	12.3
5.18202	37.2678	13.5
5.25106	37.2678	14.8
5.3201	37.2678	16
5.38914	37.2678	17.2
5.45819	37.2678	18.5
5.52723	37.2678	19.7
5.59627	37.2678	22.1
5.66532	37.2678	24.6
5.73436	37.2678	23.4
5.8034	37.2678	27.1
5.87245	37.2678	29.5
5.94149	37.2678	29.5
6.01053	37.2678	29.5
6.07958	37.2678	29.5
6.14862	37.2678	29.5
6.21766	37.2678	29.5
6.2867	37.2678	29.5
6.35575	37.2678	29.5
6.42479	37.2678	29.5
6.49383	37.2678	29.5
6.56288	37.2678	29.5
6.63192	37.2678	29.5
6.70096	37.2678	29.5
6.77001	37.2678	29.5
1.86795	38.8345	29.5
1.93699	38.8345	29.5
2.00604	38.8345	29.5
2.07508	38.8345	29.5
2.14412	38.8345	29.5
2.21317	38.8345	29.5
2.28221	38.8345	24.6
2.35125	38.8345	27.1
2.4203	38.8345	23.4
2.48934	38.8345	19.7
2.55838	38.8345	18.5
2.62742	38.8345	17.2
2.69647	38.8345	16
2.76551	38.8345	16
2.83455	38.8345	14.8
2.9036	38.8345	13.5
2.97264	38.8345	13.5
3.04168	38.8345	13.5
3.11073	38.8345	12.3
3.17977	38.8345	12.3
3.24881	38.8345	12.3
3.31785	38.8345	13.5
3.3869	38.8345	13.5
3.45594	38.8345	13.5
3.52498	38.8345	13.5
3.59403	38.8345	12.3
3.66307	38.8345	12.3
3.73211	38.8345	12.3
3.80116	38.8345	12.3
3.8702	38.8345	11.1
3.93924	38.8345	11.1
4.00829	38.8345	9.84
4.07733	38.8345	9.84
4.14637	38.8345	9.84
4.21541	38.8345	9.84
4.28446	38.8345	9.84
4.3535	38.8345	9.84
4.42254	38.8345	9.84
4.49159	38.8345	9.84
4.56063	38.8345	9.84
4.62967	38.8345	9.84
4.69871	38.8345	9.84
4.76776	38.8345	9.84
4.8368	38.8345	9.84
4.90584	38.8345	11.1
4.97489	38.8345	11.1
5.04393	38.8345	12.3
5.11297	38.8345	12.3
5.18202	38.8345	13.5
5.25106	38.8345	13.5
5.3201	38.8345	14.8
5.38914	38.8345	16
5.45819	38.8345	18.5
5.52723	38.8345	18.5
5.59627	38.8345	20.9
5.66532	38.8345	23.4
5.73436	38.8345	24.6
5.8034	38.8345	27.1
5.87245	38.8345	29.5
5.94149	38.8345	29.5
6.01053	38.8345	29.5
6.07958	38.8345	29.5
6.14862	38.8345	29.5
6.21766	38.8345	29.5
6.2867	38.8345	29.5
6.35575	38.8345	29.5
6.42479	38.8345	29.5
6.49383	38.8345	29.5
6.56288	38.8345	29.5
6.63192	38.8345	29.5
6.70096	38.8345	29.5
6.77001	38.8345	29.5
1.86795	40.4013	29.5
1.93699	40.4013	29.5
2.00604	40.4013	29.5
2.07508	40.4013	29.5
2.14412	40.4013	29.5
2.21317	40.4013	29.5
2.28221	40.4013	29.5
2.35125	40.4013	29.5
2.4203	40.4013	24.6
2.48934	40.4013	22.1
2.55838	40.4013	20.9
2.62742	40.4013	19.7
2.69647	40.4013	17.2
2.76551	40.4013	17.2
2.83455	40.4013	14.8
2.9036	40.4013	14.8
2.97264	40.4013	14.8
3.04168	40.4013	14.8
3.11073	40.4013	13.5
3.17977	40.4013	13.5
3.24881	40.4013	14.8
3.31785	40.4013	14.8
3.3869	40.4013	14.8
3.45594	40.4013	13.5
3.52498	40.4013	13.5
3.59403	40.4013	13.5
3.66307	40.4013	12.3
3.73211	40.4013	12.3
3.80116	40.4013	12.3
3.8702	40.4013	11.1
3.93924	40.4013	11.1
4.00829	40.4013	11.1
4.07733	40.4013	9.84
4.14637	40.4013	9.84
4.21541	40.4013	9.84
4.28446	40.4013	9.84
4.3535	40.4013	9.84
4.42254	40.4013	9.84
4.49159	40.4013	9.84
4.56063	40.4013	9.84
4.62967	40.4013	9.84
4.69871	40.4013	9.84
4.76776	40.4013	9.84
4.8368	40.4013	11.1
4.90584	40.4013	11.1
4.97489	40.4013	11.1
5.04393	40.4013	12.3
5.11297	40.4013	12.3
5.18202	40.4013	13.5
5.25106	40.4013	13.5
5.3201	40.4013	14.8
5.38914	40.4013	16
5.45819	40.4013	17.2
5.52723	40.4013	18.5
5.59627	40.4013	19.7
5.66532	40.4013	22.1
5.73436	40.4013	23.4
5.8034	40.4013	27.1
5.87245	40.4013	29.5
5.94149	40.4013	27.1
6.01053	40.4013	29.5
6.07958	40.4013	29.5
6.14862	40.4013	29.5
6.21766	40.4013	29.5
6.2867	40.4013	29.5
6.35575	40.4013	29.5
6.42479	40.4013	29.5
6.49383	40.4013	29.5
6.56288	40.4013	29.5
6.63192	40.4013	29.5
6.70096	40.4013	29.5
6.77001	40.4013	29.5
1.86795	41.9681	29.5
1.93699	41.9681	29.5
2.00604	41.9681	29.5
2.07508	41.9681	29.5
2.14412	41.9681	29.5
2.21317	41.9681	29.5
2.28221	41.9681	29.5
2.35125	41.9681	27.1
2.4203	41.9681	27.1
2.48934	41.9681	22.1
2.55838	41.9681	22.1
2.62742	41.9681	20.9
2.69647	41.9681	18.5
2.76551	41.9681	17.2
2.83455	41.9681	17.2
2.9036	41.9681	16
2.97264	41.9681	16
3.04168	41.9681	16
3.11073	41.9681	14.8
3.17977	41.9681	14.8
3.24881	41.9681	14.8
3.31785	41.9681	14.8
3.3869	41.9681	14.8
3.45594	41.9681	14.8
3.52498	41.9681	13.5
3.59403	41.9681	13.5
3.66307	41.9681	12.3
3.73211	41.9681	12.3
3.80116	41.9681	12.3
3.8702	41.9681	11.1
3.93924	41.9681	11.1
4.00829	41.9681	11.1
4.07733	41.9681	9.84
4.14637	41.9681	9.84
4.21541	41.9681	9.84
4.28446	41.9681	9.84
4.3535	41.9681	9.84
4.42254	41.9681	9.84
4.49159	41.9681	9.84
4.56063	41.9681	9.84
4.62967	41.9681	9.84
4.69871	41.9681	9.84
4.76776	41.9681	9.84
4.8368	41.9681	9.84
4.90584	41.9681	11.1
4.97489	41.9681	11.1
5.04393	41.9681	11.1
5.11297	41.9681	12.3
5.18202	41.9681	13.5
5.25106	41.9681	14.8
5.3201	41.9681	14.8
5.38914	41.9681	16
5.45819	41.9681	16
5.52723	41.9681	18.5
5.59627	41.9681	18.5
5.66532	41.9681	19.7
[truncated: 3,184 more rows]

## Sheet: Fig4C
1.8637	-59.0271	21.4
1.9415	-59.0271	21.4
2.01931	-59.0271	21.4
2.09711	-59.0271	21.4
2.17492	-59.0271	21.4
2.25273	-59.0271	21.4
2.33053	-59.0271	21.4
2.40834	-59.0271	21.4
2.48615	-59.0271	21.4
2.56395	-59.0271	21.4
2.64176	-59.0271	21.4
2.71957	-59.0271	21.4
2.79737	-59.0271	21.4
2.87518	-59.0271	21.4
2.95298	-59.0271	21.4
3.03079	-59.0271	21.4
3.1086	-59.0271	21.4
3.1864	-59.0271	21.4
3.26421	-59.0271	21.4
3.34202	-59.0271	21.4
3.41982	-59.0271	21.4
3.49763	-59.0271	21.4
3.57544	-59.0271	21.4
3.65324	-59.0271	21.4
3.73105	-59.0271	21.4
3.80886	-59.0271	21.4
3.88666	-59.0271	21.4
3.96447	-59.0271	21.4
4.04227	-59.0271	21.4
4.12008	-59.0271	21.4
4.19789	-59.0271	21.4
4.27569	-59.0271	21.4
4.3535	-59.0271	21.4
4.43131	-59.0271	20.5
4.50911	-59.0271	21.4
4.58692	-59.0271	21.4
4.66473	-59.0271	21.4
4.74253	-59.0271	21.4
4.82034	-59.0271	21.4
4.89814	-59.0271	18.7
4.97595	-59.0271	21.4
5.05376	-59.0271	21.4
5.13156	-59.0271	21.4
5.20937	-59.0271	21.4
5.28718	-59.0271	21.4
5.36498	-59.0271	21.4
5.44279	-59.0271	21.4
5.5206	-59.0271	21.4
5.5984	-59.0271	21.4
5.67621	-59.0271	21.4
5.75402	-59.0271	21.4
5.83182	-59.0271	21.4
5.90963	-59.0271	21.4
5.98743	-59.0271	21.4
6.06524	-59.0271	21.4
6.14305	-59.0271	21.4
6.22085	-59.0271	21.4
6.29866	-59.0271	21.4
6.37647	-59.0271	21.4
6.45427	-59.0271	21.4
6.53208	-59.0271	21.4
6.60989	-59.0271	21.4
6.68769	-59.0271	21.4
6.7655	-59.0271	21.4
1.8637	-57.1597	21.4
1.9415	-57.1597	21.4
2.01931	-57.1597	21.4
2.09711	-57.1597	21.4
2.17492	-57.1597	21.4
2.25273	-57.1597	21.4
2.33053	-57.1597	21.4
2.40834	-57.1597	21.4
2.48615	-57.1597	21.4
2.56395	-57.1597	21.4
2.64176	-57.1597	21.4
2.71957	-57.1597	21.4
2.79737	-57.1597	21.4
2.87518	-57.1597	21.4
2.95298	-57.1597	21.4
3.03079	-57.1597	21.4
3.1086	-57.1597	21.4
3.1864	-57.1597	21.4
3.26421	-57.1597	21.4
3.34202	-57.1597	21.4
3.41982	-57.1597	21.4
3.49763	-57.1597	21.4
3.57544	-57.1597	21.4
3.65324	-57.1597	21.4
3.73105	-57.1597	21.4
3.80886	-57.1597	21.4
3.88666	-57.1597	21.4
3.96447	-57.1597	21.4
4.04227	-57.1597	21.4
4.12008	-57.1597	21.4
4.19789	-57.1597	21.4
4.27569	-57.1597	21.4
4.3535	-57.1597	21.4
4.43131	-57.1597	21.4
4.50911	-57.1597	21.4
4.58692	-57.1597	21.4
4.66473	-57.1597	21.4
4.74253	-57.1597	21.4
4.82034	-57.1597	21.4
4.89814	-57.1597	21.4
4.97595	-57.1597	21.4
5.05376	-57.1597	21.4
5.13156	-57.1597	21.4
5.20937	-57.1597	21.4
5.28718	-57.1597	21.4
5.36498	-57.1597	21.4
5.44279	-57.1597	21.4
5.5206	-57.1597	21.4
5.5984	-57.1597	21.4
5.67621	-57.1597	21.4
5.75402	-57.1597	21.4
5.83182	-57.1597	21.4
5.90963	-57.1597	21.4
5.98743	-57.1597	21.4
6.06524	-57.1597	21.4
6.14305	-57.1597	21.4
6.22085	-57.1597	21.4
6.29866	-57.1597	21.4
6.37647	-57.1597	21.4
6.45427	-57.1597	21.4
6.53208	-57.1597	21.4
6.60989	-57.1597	21.4
6.68769	-57.1597	21.4
6.7655	-57.1597	21.4
1.8637	-55.2922	21.4
1.9415	-55.2922	21.4
2.01931	-55.2922	21.4
2.09711	-55.2922	21.4
2.17492	-55.2922	21.4
2.25273	-55.2922	21.4
2.33053	-55.2922	21.4
2.40834	-55.2922	21.4
2.48615	-55.2922	21.4
2.56395	-55.2922	21.4
2.64176	-55.2922	21.4
2.71957	-55.2922	21.4
2.79737	-55.2922	21.4
2.87518	-55.2922	21.4
2.95298	-55.2922	21.4
3.03079	-55.2922	21.4
3.1086	-55.2922	21.4
3.1864	-55.2922	21.4
3.26421	-55.2922	20.5
3.34202	-55.2922	21.4
3.41982	-55.2922	21.4
3.49763	-55.2922	21.4
3.57544	-55.2922	21.4
3.65324	-55.2922	21.4
3.73105	-55.2922	21.4
3.80886	-55.2922	21.4
3.88666	-55.2922	21.4
3.96447	-55.2922	21.4
4.04227	-55.2922	21.4
4.12008	-55.2922	21.4
4.19789	-55.2922	21.4
4.27569	-55.2922	21.4
4.3535	-55.2922	21.4
4.43131	-55.2922	21.4
4.50911	-55.2922	21.4
4.58692	-55.2922	20.5
4.66473	-55.2922	21.4
4.74253	-55.2922	21.4
4.82034	-55.2922	21.4
4.89814	-55.2922	18.7
4.97595	-55.2922	21.4
5.05376	-55.2922	21.4
5.13156	-55.2922	20.5
5.20937	-55.2922	21.4
5.28718	-55.2922	21.4
5.36498	-55.2922	21.4
5.44279	-55.2922	21.4
5.5206	-55.2922	21.4
5.5984	-55.2922	21.4
5.67621	-55.2922	21.4
5.75402	-55.2922	21.4
5.83182	-55.2922	21.4
5.90963	-55.2922	21.4
5.98743	-55.2922	21.4
6.06524	-55.2922	21.4
6.14305	-55.2922	21.4
6.22085	-55.2922	21.4
6.29866	-55.2922	21.4
6.37647	-55.2922	21.4
6.45427	-55.2922	21.4
6.53208	-55.2922	21.4
6.60989	-55.2922	21.4
6.68769	-55.2922	21.4
6.7655	-55.2922	21.4
1.8637	-53.4247	21.4
1.9415	-53.4247	21.4
2.01931	-53.4247	21.4
2.09711	-53.4247	21.4
2.17492	-53.4247	21.4
2.25273	-53.4247	21.4
2.33053	-53.4247	21.4
2.40834	-53.4247	21.4
2.48615	-53.4247	21.4
2.56395	-53.4247	21.4
2.64176	-53.4247	21.4
2.71957	-53.4247	21.4
2.79737	-53.4247	21.4
2.87518	-53.4247	21.4
2.95298	-53.4247	21.4
3.03079	-53.4247	21.4
3.1086	-53.4247	21.4
3.1864	-53.4247	21.4
3.26421	-53.4247	21.4
3.34202	-53.4247	21.4
3.41982	-53.4247	21.4
3.49763	-53.4247	21.4
3.57544	-53.4247	21.4
3.65324	-53.4247	21.4
3.73105	-53.4247	21.4
3.80886	-53.4247	21.4
3.88666	-53.4247	21.4
3.96447	-53.4247	21.4
4.04227	-53.4247	21.4
4.12008	-53.4247	21.4
4.19789	-53.4247	21.4
4.27569	-53.4247	21.4
4.3535	-53.4247	21.4
4.43131	-53.4247	21.4
4.50911	-53.4247	18.7
4.58692	-53.4247	20.5
4.66473	-53.4247	21.4
4.74253	-53.4247	21.4
4.82034	-53.4247	21.4
4.89814	-53.4247	21.4
4.97595	-53.4247	21.4
5.05376	-53.4247	21.4
5.13156	-53.4247	20.5
5.20937	-53.4247	21.4
5.28718	-53.4247	21.4
5.36498	-53.4247	21.4
5.44279	-53.4247	21.4
5.5206	-53.4247	21.4
5.5984	-53.4247	21.4
5.67621	-53.4247	21.4
5.75402	-53.4247	21.4
5.83182	-53.4247	21.4
5.90963	-53.4247	21.4
5.98743	-53.4247	21.4
6.06524	-53.4247	21.4
6.14305	-53.4247	21.4
6.22085	-53.4247	21.4
6.29866	-53.4247	21.4
6.37647	-53.4247	21.4
6.45427	-53.4247	21.4
6.53208	-53.4247	21.4
6.60989	-53.4247	21.4
6.68769	-53.4247	21.4
6.7655	-53.4247	21.4
1.8637	-51.5573	21.4
1.9415	-51.5573	21.4
2.01931	-51.5573	21.4
2.09711	-51.5573	21.4
2.17492	-51.5573	21.4
2.25273	-51.5573	21.4
2.33053	-51.5573	21.4
2.40834	-51.5573	21.4
2.48615	-51.5573	21.4
2.56395	-51.5573	21.4
2.64176	-51.5573	21.4
2.71957	-51.5573	21.4
2.79737	-51.5573	21.4
2.87518	-51.5573	21.4
2.95298	-51.5573	21.4
3.03079	-51.5573	21.4
3.1086	-51.5573	21.4
3.1864	-51.5573	21.4
3.26421	-51.5573	20.5
3.34202	-51.5573	21.4
3.41982	-51.5573	21.4
3.49763	-51.5573	21.4
3.57544	-51.5573	21.4
3.65324	-51.5573	21.4
3.73105	-51.5573	21.4
3.80886	-51.5573	21.4
3.88666	-51.5573	21.4
3.96447	-51.5573	21.4
4.04227	-51.5573	21.4
4.12008	-51.5573	21.4
4.19789	-51.5573	21.4
4.27569	-51.5573	21.4
4.3535	-51.5573	18.7
4.43131	-51.5573	21.4
4.50911	-51.5573	21.4
4.58692	-51.5573	21.4
4.66473	-51.5573	21.4
4.74253	-51.5573	21.4
4.82034	-51.5573	20.5
4.89814	-51.5573	21.4
4.97595	-51.5573	18.7
5.05376	-51.5573	16.9
5.13156	-51.5573	20.5
5.20937	-51.5573	21.4
5.28718	-51.5573	18.7
5.36498	-51.5573	21.4
5.44279	-51.5573	21.4
5.5206	-51.5573	21.4
5.5984	-51.5573	21.4
5.67621	-51.5573	21.4
5.75402	-51.5573	21.4
5.83182	-51.5573	21.4
5.90963	-51.5573	21.4
5.98743	-51.5573	21.4
6.06524	-51.5573	21.4
6.14305	-51.5573	21.4
6.22085	-51.5573	21.4
6.29866	-51.5573	21.4
6.37647	-51.5573	21.4
6.45427	-51.5573	21.4
6.53208	-51.5573	21.4
6.60989	-51.5573	21.4
6.68769	-51.5573	21.4
6.7655	-51.5573	21.4
1.8637	-49.6898	21.4
1.9415	-49.6898	21.4
2.01931	-49.6898	21.4
2.09711	-49.6898	21.4
2.17492	-49.6898	21.4
2.25273	-49.6898	21.4
2.33053	-49.6898	21.4
2.40834	-49.6898	21.4
2.48615	-49.6898	21.4
2.56395	-49.6898	21.4
2.64176	-49.6898	21.4
2.71957	-49.6898	21.4
2.79737	-49.6898	21.4
2.87518	-49.6898	21.4
2.95298	-49.6898	21.4
3.03079	-49.6898	21.4
3.1086	-49.6898	21.4
3.1864	-49.6898	21.4
3.26421	-49.6898	20.5
3.34202	-49.6898	21.4
3.41982	-49.6898	21.4
3.49763	-49.6898	21.4
3.57544	-49.6898	21.4
3.65324	-49.6898	21.4
3.73105	-49.6898	20.5
3.80886	-49.6898	21.4
3.88666	-49.6898	21.4
3.96447	-49.6898	21.4
4.04227	-49.6898	21.4
4.12008	-49.6898	18.7
4.19789	-49.6898	20.5
4.27569	-49.6898	21.4
4.3535	-49.6898	21.4
4.43131	-49.6898	17.8
4.50911	-49.6898	18.7
4.58692	-49.6898	20.5
4.66473	-49.6898	21.4
4.74253	-49.6898	21.4
4.82034	-49.6898	18.7
4.89814	-49.6898	21.4
4.97595	-49.6898	21.4
5.05376	-49.6898	20.5
5.13156	-49.6898	20.5
5.20937	-49.6898	21.4
5.28718	-49.6898	21.4
5.36498	-49.6898	21.4
5.44279	-49.6898	21.4
5.5206	-49.6898	21.4
5.5984	-49.6898	21.4
5.67621	-49.6898	21.4
5.75402	-49.6898	21.4
5.83182	-49.6898	21.4
5.90963	-49.6898	21.4
5.98743	-49.6898	21.4
6.06524	-49.6898	21.4
6.14305	-49.6898	21.4
6.22085	-49.6898	21.4
6.29866	-49.6898	21.4
6.37647	-49.6898	21.4
6.45427	-49.6898	21.4
6.53208	-49.6898	21.4
6.60989	-49.6898	21.4
6.68769	-49.6898	21.4
6.7655	-49.6898	21.4
1.8637	-47.8224	21.4
1.9415	-47.8224	21.4
2.01931	-47.8224	21.4
2.09711	-47.8224	21.4
2.17492	-47.8224	21.4
2.25273	-47.8224	21.4
2.33053	-47.8224	21.4
2.40834	-47.8224	21.4
2.48615	-47.8224	21.4
2.56395	-47.8224	21.4
2.64176	-47.8224	21.4
2.71957	-47.8224	21.4
2.79737	-47.8224	21.4
2.87518	-47.8224	21.4
2.95298	-47.8224	21.4
3.03079	-47.8224	20.5
3.1086	-47.8224	20.5
3.1864	-47.8224	21.4
3.26421	-47.8224	21.4
3.34202	-47.8224	21.4
3.41982	-47.8224	21.4
3.49763	-47.8224	21.4
3.57544	-47.8224	21.4
3.65324	-47.8224	21.4
3.73105	-47.8224	21.4
3.80886	-47.8224	21.4
3.88666	-47.8224	21.4
3.96447	-47.8224	21.4
4.04227	-47.8224	21.4
4.12008	-47.8224	21.4
4.19789	-47.8224	18.7
4.27569	-47.8224	20.5
4.3535	-47.8224	18.7
4.43131	-47.8224	20.5
4.50911	-47.8224	20.5
4.58692	-47.8224	18.7
4.66473	-47.8224	17.8
4.74253	-47.8224	20.5
4.82034	-47.8224	20.5
4.89814	-47.8224	18.7
4.97595	-47.8224	20.5
5.05376	-47.8224	20.5
5.13156	-47.8224	16.9
5.20937	-47.8224	18.7
5.28718	-47.8224	20.5
5.36498	-47.8224	21.4
5.44279	-47.8224	20.5
5.5206	-47.8224	21.4
5.5984	-47.8224	21.4
5.67621	-47.8224	21.4
5.75402	-47.8224	21.4
5.83182	-47.8224	21.4
5.90963	-47.8224	21.4
5.98743	-47.8224	21.4
6.06524	-47.8224	21.4
6.14305	-47.8224	21.4
6.22085	-47.8224	21.4
6.29866	-47.8224	21.4
6.37647	-47.8224	21.4
6.45427	-47.8224	21.4
6.53208	-47.8224	21.4
6.60989	-47.8224	21.4
6.68769	-47.8224	21.4
6.7655	-47.8224	21.4
1.8637	-45.9549	21.4
1.9415	-45.9549	21.4
2.01931	-45.9549	21.4
2.09711	-45.9549	21.4
2.17492	-45.9549	21.4
2.25273	-45.9549	21.4
2.33053	-45.9549	21.4
2.40834	-45.9549	21.4
2.48615	-45.9549	21.4
2.56395	-45.9549	21.4
2.64176	-45.9549	21.4
2.71957	-45.9549	21.4
2.79737	-45.9549	20.5
2.87518	-45.9549	20.5
2.95298	-45.9549	18.7
3.03079	-45.9549	20.5
3.1086	-45.9549	21.4
3.1864	-45.9549	17.8
3.26421	-45.9549	21.4
3.34202	-45.9549	20.5
3.41982	-45.9549	21.4
3.49763	-45.9549	21.4
3.57544	-45.9549	21.4
3.65324	-45.9549	21.4
3.73105	-45.9549	21.4
3.80886	-45.9549	21.4
3.88666	-45.9549	17.8
3.96447	-45.9549	16.1
4.04227	-45.9549	20.5
4.12008	-45.9549	16.9
4.19789	-45.9549	18.7
4.27569	-45.9549	20.5
4.3535	-45.9549	18.7
4.43131	-45.9549	20.5
4.50911	-45.9549	15.2
4.58692	-45.9549	16.1
4.66473	-45.9549	16.1
4.74253	-45.9549	16.1
4.82034	-45.9549	20.5
4.89814	-45.9549	16.1
4.97595	-45.9549	16.9
5.05376	-45.9549	16.1
5.13156	-45.9549	16.9
5.20937	-45.9549	16.9
5.28718	-45.9549	20.5
5.36498	-45.9549	21.4
5.44279	-45.9549	21.4
5.5206	-45.9549	21.4
5.5984	-45.9549	21.4
5.67621	-45.9549	21.4
5.75402	-45.9549	21.4
5.83182	-45.9549	21.4
5.90963	-45.9549	21.4
5.98743	-45.9549	21.4
6.06524	-45.9549	21.4
6.14305	-45.9549	21.4
6.22085	-45.9549	21.4
6.29866	-45.9549	21.4
6.37647	-45.9549	21.4
6.45427	-45.9549	21.4
6.53208	-45.9549	21.4
6.60989	-45.9549	21.4
6.68769	-45.9549	21.4
6.7655	-45.9549	21.4
1.8637	-44.0875	21.4
1.9415	-44.0875	21.4
2.01931	-44.0875	21.4
2.09711	-44.0875	21.4
2.17492	-44.0875	21.4
2.25273	-44.0875	21.4
2.33053	-44.0875	21.4
2.40834	-44.0875	21.4
2.48615	-44.0875	21.4
2.56395	-44.0875	21.4
2.64176	-44.0875	20.5
2.71957	-44.0875	21.4
2.79737	-44.0875	21.4
2.87518	-44.0875	18.7
2.95298	-44.0875	20.5
3.03079	-44.0875	20.5
3.1086	-44.0875	17.8
3.1864	-44.0875	20.5
3.26421	-44.0875	21.4
3.34202	-44.0875	21.4
3.41982	-44.0875	20.5
3.49763	-44.0875	21.4
3.57544	-44.0875	20.5
3.65324	-44.0875	20.5
3.73105	-44.0875	20.5
3.80886	-44.0875	17.8
3.88666	-44.0875	17.8
3.96447	-44.0875	18.7
4.04227	-44.0875	21.4
4.12008	-44.0875	18.7
4.19789	-44.0875	16.9
4.27569	-44.0875	13.4
4.3535	-44.0875	18.7
4.43131	-44.0875	16.1
4.50911	-44.0875	16.1
4.58692	-44.0875	16.1
4.66473	-44.0875	16.1
4.74253	-44.0875	16.1
4.82034	-44.0875	16.1
4.89814	-44.0875	14.3
4.97595	-44.0875	14.3
5.05376	-44.0875	14.3
5.13156	-44.0875	17.8
5.20937	-44.0875	16.9
5.28718	-44.0875	17.8
5.36498	-44.0875	20.5
5.44279	-44.0875	21.4
5.5206	-44.0875	21.4
5.5984	-44.0875	20.5
5.67621	-44.0875	20.5
5.75402	-44.0875	20.5
5.83182	-44.0875	21.4
5.90963	-44.0875	21.4
5.98743	-44.0875	21.4
6.06524	-44.0875	21.4
6.14305	-44.0875	21.4
6.22085	-44.0875	21.4
6.29866	-44.0875	21.4
6.37647	-44.0875	21.4
6.45427	-44.0875	21.4
6.53208	-44.0875	21.4
6.60989	-44.0875	21.4
6.68769	-44.0875	21.4
6.7655	-44.0875	21.4
1.8637	-42.22	21.4
1.9415	-42.22	21.4
2.01931	-42.22	21.4
2.09711	-42.22	21.4
2.17492	-42.22	21.4
2.25273	-42.22	21.4
2.33053	-42.22	21.4
2.40834	-42.22	21.4
2.48615	-42.22	21.4
2.56395	-42.22	21.4
2.64176	-42.22	21.4
2.71957	-42.22	17.8
2.79737	-42.22	16.9
2.87518	-42.22	16.9
2.95298	-42.22	16.1
3.03079	-42.22	17.8
3.1086	-42.22	17.8
3.1864	-42.22	18.7
3.26421	-42.22	21.4
3.34202	-42.22	17.8
3.41982	-42.22	21.4
3.49763	-42.22	18.7
3.57544	-42.22	21.4
3.65324	-42.22	21.4
3.73105	-42.22	16.9
3.80886	-42.22	16.1
3.88666	-42.22	15.2
3.96447	-42.22	14.3
4.04227	-42.22	16.1
4.12008	-42.22	16.9
4.19789	-42.22	15.2
4.27569	-42.22	15.2
4.3535	-42.22	14.3
4.43131	-42.22	15.2
4.50911	-42.22	15.2
4.58692	-42.22	15.2
4.66473	-42.22	15.2
4.74253	-42.22	14.3
4.82034	-42.22	13.4
4.89814	-42.22	14.3
4.97595	-42.22	14.3
5.05376	-42.22	14.3
5.13156	-42.22	15.2
5.20937	-42.22	16.1
5.28718	-42.22	15.2
5.36498	-42.22	15.2
5.44279	-42.22	17.8
5.5206	-42.22	21.4
5.5984	-42.22	20.5
5.67621	-42.22	21.4
5.75402	-42.22	21.4
5.83182	-42.22	20.5
5.90963	-42.22	21.4
5.98743	-42.22	21.4
6.06524	-42.22	21.4
6.14305	-42.22	21.4
6.22085	-42.22	21.4
6.29866	-42.22	21.4
6.37647	-42.22	21.4
6.45427	-42.22	21.4
6.53208	-42.22	21.4
6.60989	-42.22	21.4
6.68769	-42.22	21.4
6.7655	-42.22	21.4
1.8637	-40.3526	21.4
1.9415	-40.3526	21.4
2.01931	-40.3526	21.4
2.09711	-40.3526	21.4
2.17492	-40.3526	21.4
2.25273	-40.3526	21.4
2.33053	-40.3526	21.4
2.40834	-40.3526	20.5
2.48615	-40.3526	21.4
2.56395	-40.3526	20.5
2.64176	-40.3526	18.7
2.71957	-40.3526	16.1
2.79737	-40.3526	14.3
2.87518	-40.3526	16.1
2.95298	-40.3526	15.2
3.03079	-40.3526	14.3
3.1086	-40.3526	15.2
3.1864	-40.3526	15.2
3.26421	-40.3526	17.8
3.34202	-40.3526	17.8
3.41982	-40.3526	20.5
3.49763	-40.3526	18.7
3.57544	-40.3526	17.8
3.65324	-40.3526	16.9
3.73105	-40.3526	15.2
3.80886	-40.3526	14.3
3.88666	-40.3526	15.2
3.96447	-40.3526	16.1
4.04227	-40.3526	16.1
4.12008	-40.3526	15.2
4.19789	-40.3526	14.3
4.27569	-40.3526	14.3
4.3535	-40.3526	13.4
4.43131	-40.3526	14.3
4.50911	-40.3526	13.4
4.58692	-40.3526	13.4
4.66473	-40.3526	13.4
4.74253	-40.3526	13.4
4.82034	-40.3526	13.4
4.89814	-40.3526	14.3
4.97595	-40.3526	13.4
5.05376	-40.3526	14.3
5.13156	-40.3526	14.3
5.20937	-40.3526	14.3
5.28718	-40.3526	16.1
5.36498	-40.3526	15.2
5.44279	-40.3526	18.7
5.5206	-40.3526	17.8
5.5984	-40.3526	20.5
5.67621	-40.3526	21.4
5.75402	-40.3526	20.5
5.83182	-40.3526	20.5
5.90963	-40.3526	21.4
5.98743	-40.3526	21.4
6.06524	-40.3526	21.4
6.14305	-40.3526	21.4
6.22085	-40.3526	21.4
6.29866	-40.3526	21.4
6.37647	-40.3526	21.4
6.45427	-40.3526	21.4
6.53208	-40.3526	21.4
6.60989	-40.3526	21.4
6.68769	-40.3526	21.4
6.7655	-40.3526	21.4
1.8637	-38.4851	21.4
1.9415	-38.4851	21.4
2.01931	-38.4851	21.4
2.09711	-38.4851	21.4
2.17492	-38.4851	21.4
2.25273	-38.4851	21.4
2.33053	-38.4851	21.4
2.40834	-38.4851	21.4
2.48615	-38.4851	17.8
2.56395	-38.4851	17.8
2.64176	-38.4851	18.7
2.71957	-38.4851	13.4
2.79737	-38.4851	13.4
2.87518	-38.4851	12.5
2.95298	-38.4851	12.5
3.03079	-38.4851	13.4
3.1086	-38.4851	13.4
3.1864	-38.4851	15.2
3.26421	-38.4851	14.3
3.34202	-38.4851	15.2
3.41982	-38.4851	16.9
3.49763	-38.4851	15.2
3.57544	-38.4851	15.2
3.65324	-38.4851	15.2
3.73105	-38.4851	14.3
3.80886	-38.4851	12.5
3.88666	-38.4851	13.4
3.96447	-38.4851	14.3
4.04227	-38.4851	13.4
4.12008	-38.4851	13.4
4.19789	-38.4851	12.5
4.27569	-38.4851	11.6
4.3535	-38.4851	12.5
4.43131	-38.4851	12.5
4.50911	-38.4851	12.5
4.58692	-38.4851	12.5
4.66473	-38.4851	12.5
4.74253	-38.4851	13.4
4.82034	-38.4851	11.6
4.89814	-38.4851	12.5
4.97595	-38.4851	11.6
5.05376	-38.4851	12.5
5.13156	-38.4851	12.5
5.20937	-38.4851	13.4
5.28718	-38.4851	14.3
5.36498	-38.4851	16.1
5.44279	-38.4851	14.3
5.5206	-38.4851	20.5
5.5984	-38.4851	16.1
5.67621	-38.4851	20.5
5.75402	-38.4851	20.5
5.83182	-38.4851	21.4
5.90963	-38.4851	21.4
5.98743	-38.4851	21.4
6.06524	-38.4851	21.4
6.14305	-38.4851	21.4
6.22085	-38.4851	21.4
6.29866	-38.4851	21.4
6.37647	-38.4851	21.4
6.45427	-38.4851	21.4
6.53208	-38.4851	21.4
6.60989	-38.4851	21.4
6.68769	-38.4851	21.4
6.7655	-38.4851	21.4
1.8637	-36.6176	21.4
1.9415	-36.6176	21.4
2.01931	-36.6176	21.4
2.09711	-36.6176	21.4
2.17492	-36.6176	20.5
2.25273	-36.6176	20.5
2.33053	-36.6176	18.7
2.40834	-36.6176	18.7
2.48615	-36.6176	18.7
2.56395	-36.6176	15.2
2.64176	-36.6176	12.5
2.71957	-36.6176	11.6
2.79737	-36.6176	11.6
2.87518	-36.6176	11.6
2.95298	-36.6176	12.5
3.03079	-36.6176	13.4
3.1086	-36.6176	12.5
3.1864	-36.6176	13.4
3.26421	-36.6176	13.4
3.34202	-36.6176	15.2
3.41982	-36.6176	16.1
3.49763	-36.6176	15.2
3.57544	-36.6176	14.3
3.65324	-36.6176	15.2
3.73105	-36.6176	12.5
3.80886	-36.6176	12.5
3.88666	-36.6176	12.5
3.96447	-36.6176	12.5
4.04227	-36.6176	12.5
4.12008	-36.6176	12.5
4.19789	-36.6176	11.6
4.27569	-36.6176	11.6
4.3535	-36.6176	11.6
4.43131	-36.6176	11.6
4.50911	-36.6176	11.6
4.58692	-36.6176	11.6
4.66473	-36.6176	11.6
4.74253	-36.6176	11.6
4.82034	-36.6176	10.7
4.89814	-36.6176	11.6
4.97595	-36.6176	10.7
5.05376	-36.6176	11.6
5.13156	-36.6176	11.6
5.20937	-36.6176	13.4
5.28718	-36.6176	13.4
5.36498	-36.6176	14.3
5.44279	-36.6176	14.3
5.5206	-36.6176	16.1
5.5984	-36.6176	16.9
5.67621	-36.6176	16.9
5.75402	-36.6176	21.4
5.83182	-36.6176	18.7
5.90963	-36.6176	21.4
5.98743	-36.6176	21.4
6.06524	-36.6176	21.4
6.14305	-36.6176	21.4
6.22085	-36.6176	21.4
6.29866	-36.6176	21.4
6.37647	-36.6176	21.4
6.45427	-36.6176	21.4
6.53208	-36.6176	21.4
6.60989	-36.6176	21.4
6.68769	-36.6176	21.4
6.7655	-36.6176	21.4
1.8637	-34.7502	21.4
1.9415	-34.7502	21.4
2.01931	-34.7502	21.4
2.09711	-34.7502	21.4
2.17492	-34.7502	20.5
2.25273	-34.7502	20.5
2.33053	-34.7502	16.9
2.40834	-34.7502	17.8
2.48615	-34.7502	14.3
2.56395	-34.7502	13.4
2.64176	-34.7502	12.5
2.71957	-34.7502	9.81
2.79737	-34.7502	9.81
2.87518	-34.7502	9.81
2.95298	-34.7502	9.81
3.03079	-34.7502	10.7
3.1086	-34.7502	11.6
3.1864	-34.7502	11.6
3.26421	-34.7502	11.6
3.34202	-34.7502	13.4
3.41982	-34.7502	13.4
3.49763	-34.7502	13.4
3.57544	-34.7502	12.5
3.65324	-34.7502	12.5
3.73105	-34.7502	12.5
3.80886	-34.7502	12.5
3.88666	-34.7502	10.7
3.96447	-34.7502	11.6
4.04227	-34.7502	10.7
4.12008	-34.7502	11.6
4.19789	-34.7502	10.7
4.27569	-34.7502	10.7
4.3535	-34.7502	10.7
4.43131	-34.7502	10.7
4.50911	-34.7502	9.81
4.58692	-34.7502	10.7
4.66473	-34.7502	11.6
4.74253	-34.7502	10.7
4.82034	-34.7502	11.6
4.89814	-34.7502	10.7
4.97595	-34.7502	11.6
5.05376	-34.7502	11.6
5.13156	-34.7502	11.6
5.20937	-34.7502	11.6
5.28718	-34.7502	13.4
5.36498	-34.7502	13.4
5.44279	-34.7502	15.2
5.5206	-34.7502	14.3
5.5984	-34.7502	16.1
5.67621	-34.7502	17.8
5.75402	-34.7502	20.5
5.83182	-34.7502	18.7
5.90963	-34.7502	21.4
5.98743	-34.7502	21.4
6.06524	-34.7502	21.4
6.14305	-34.7502	21.4
6.22085	-34.7502	21.4
6.29866	-34.7502	21.4
6.37647	-34.7502	21.4
6.45427	-34.7502	21.4
6.53208	-34.7502	21.4
6.60989	-34.7502	21.4
6.68769	-34.7502	21.4
6.7655	-34.7502	21.4
1.8637	-32.8827	21.4
1.9415	-32.8827	21.4
2.01931	-32.8827	21.4
2.09711	-32.8827	20.5
2.17492	-32.8827	21.4
2.25273	-32.8827	20.5
2.33053	-32.8827	16.9
2.40834	-32.8827	14.3
2.48615	-32.8827	14.3
2.56395	-32.8827	11.6
2.64176	-32.8827	9.81
2.71957	-32.8827	8.92
2.79737	-32.8827	8.03
2.87518	-32.8827	8.03
2.95298	-32.8827	8.92
3.03079	-32.8827	9.81
3.1086	-32.8827	9.81
3.1864	-32.8827	10.7
3.26421	-32.8827	10.7
3.34202	-32.8827	11.6
3.41982	-32.8827	12.5
3.49763	-32.8827	11.6
3.57544	-32.8827	12.5
3.65324	-32.8827	11.6
3.73105	-32.8827	10.7
3.80886	-32.8827	10.7
3.88666	-32.8827	9.81
3.96447	-32.8827	10.7
4.04227	-32.8827	10.7
4.12008	-32.8827	10.7
4.19789	-32.8827	9.81
4.27569	-32.8827	9.81
4.3535	-32.8827	8.92
4.43131	-32.8827	9.81
4.50911	-32.8827	9.81
4.58692	-32.8827	9.81
4.66473	-32.8827	9.81
4.74253	-32.8827	10.7
4.82034	-32.8827	10.7
4.89814	-32.8827	9.81
4.97595	-32.8827	10.7
5.05376	-32.8827	10.7
5.13156	-32.8827	10.7
5.20937	-32.8827	11.6
5.28718	-32.8827	12.5
5.36498	-32.8827	12.5
5.44279	-32.8827	13.4
5.5206	-32.8827	13.4
5.5984	-32.8827	16.1
5.67621	-32.8827	16.1
5.75402	-32.8827	16.1
5.83182	-32.8827	21.4
5.90963	-32.8827	18.7
5.98743	-32.8827	21.4
6.06524	-32.8827	21.4
6.14305	-32.8827	20.5
6.22085	-32.8827	21.4
6.29866	-32.8827	21.4
6.37647	-32.8827	21.4
6.45427	-32.8827	21.4
6.53208	-32.8827	21.4
6.60989	-32.8827	21.4
6.68769	-32.8827	21.4
6.7655	-32.8827	21.4
1.8637	-31.0153	21.4
1.9415	-31.0153	21.4
2.01931	-31.0153	21.4
2.09711	-31.0153	21.4
2.17492	-31.0153	21.4
2.25273	-31.0153	18.7
2.33053	-31.0153	15.2
2.40834	-31.0153	13.4
2.48615	-31.0153	11.6
2.56395	-31.0153	9.81
2.64176	-31.0153	8.92
2.71957	-31.0153	8.03
2.79737	-31.0153	7.14
2.87518	-31.0153	7.14
2.95298	-31.0153	7.14
3.03079	-31.0153	8.03
3.1086	-31.0153	8.03
3.1864	-31.0153	8.92
3.26421	-31.0153	8.92
3.34202	-31.0153	10.7
3.41982	-31.0153	11.6
3.49763	-31.0153	9.81
3.57544	-31.0153	10.7
3.65324	-31.0153	10.7
3.73105	-31.0153	9.81
3.80886	-31.0153	9.81
3.88666	-31.0153	8.92
3.96447	-31.0153	9.81
4.04227	-31.0153	8.92
4.12008	-31.0153	9.81
4.19789	-31.0153	8.03
4.27569	-31.0153	8.92
4.3535	-31.0153	8.92
4.43131	-31.0153	8.92
4.50911	-31.0153	8.92
4.58692	-31.0153	8.92
4.66473	-31.0153	8.92
4.74253	-31.0153	8.92
4.82034	-31.0153	9.81
4.89814	-31.0153	9.81
4.97595	-31.0153	9.81
5.05376	-31.0153	9.81
5.13156	-31.0153	9.81
5.20937	-31.0153	10.7
5.28718	-31.0153	11.6
5.36498	-31.0153	11.6
5.44279	-31.0153	12.5
5.5206	-31.0153	14.3
5.5984	-31.0153	15.2
5.67621	-31.0153	14.3
5.75402	-31.0153	16.1
5.83182	-31.0153	18.7
5.90963	-31.0153	17.8
5.98743	-31.0153	20.5
6.06524	-31.0153	21.4
6.14305	-31.0153	20.5
6.22085	-31.0153	21.4
6.29866	-31.0153	21.4
6.37647	-31.0153	21.4
6.45427	-31.0153	21.4
6.53208	-31.0153	21.4
6.60989	-31.0153	21.4
6.68769	-31.0153	21.4
6.7655	-31.0153	21.4
1.8637	-29.1478	21.4
1.9415	-29.1478	21.4
2.01931	-29.1478	21.4
2.09711	-29.1478	21.4
2.17492	-29.1478	21.4
2.25273	-29.1478	16.9
2.33053	-29.1478	15.2
2.40834	-29.1478	12.5
2.48615	-29.1478	10.7
2.56395	-29.1478	8.92
2.64176	-29.1478	8.03
2.71957	-29.1478	6.24
2.79737	-29.1478	6.24
2.87518	-29.1478	6.24
2.95298	-29.1478	6.24
3.03079	-29.1478	7.14
3.1086	-29.1478	7.14
3.1864	-29.1478	7.14
3.26421	-29.1478	8.03
3.34202	-29.1478	8.92
3.41982	-29.1478	9.81
3.49763	-29.1478	9.81
3.57544	-29.1478	9.81
3.65324	-29.1478	8.92
3.73105	-29.1478	8.92
3.80886	-29.1478	8.92
3.88666	-29.1478	8.03
3.96447	-29.1478	8.03
4.04227	-29.1478	8.92
4.12008	-29.1478	8.03
4.19789	-29.1478	8.03
4.27569	-29.1478	8.03
4.3535	-29.1478	8.03
4.43131	-29.1478	8.03
4.50911	-29.1478	8.03
4.58692	-29.1478	8.03
4.66473	-29.1478	8.92
4.74253	-29.1478	8.92
4.82034	-29.1478	8.92
4.89814	-29.1478	8.92
4.97595	-29.1478	9.81
5.05376	-29.1478	9.81
5.13156	-29.1478	9.81
5.20937	-29.1478	10.7
5.28718	-29.1478	10.7
5.36498	-29.1478	11.6
5.44279	-29.1478	12.5
5.5206	-29.1478	12.5
5.5984	-29.1478	13.4
5.67621	-29.1478	13.4
5.75402	-29.1478	16.9
5.83182	-29.1478	16.9
5.90963	-29.1478	20.5
5.98743	-29.1478	21.4
6.06524	-29.1478	21.4
6.14305	-29.1478	21.4
6.22085	-29.1478	21.4
6.29866	-29.1478	21.4
6.37647	-29.1478	21.4
6.45427	-29.1478	21.4
6.53208	-29.1478	21.4
6.60989	-29.1478	21.4
6.68769	-29.1478	21.4
6.7655	-29.1478	21.4
1.8637	-27.2804	21.4
1.9415	-27.2804	21.4
2.01931	-27.2804	21.4
2.09711	-27.2804	20.5
2.17492	-27.2804	18.7
2.25273	-27.2804	14.3
2.33053	-27.2804	14.3
2.40834	-27.2804	11.6
2.48615	-27.2804	10.7
2.56395	-27.2804	8.92
2.64176	-27.2804	7.14
2.71957	-27.2804	6.24
2.79737	-27.2804	5.35
2.87518	-27.2804	5.35
2.95298	-27.2804	5.35
3.03079	-27.2804	5.35
3.1086	-27.2804	6.24
3.1864	-27.2804	6.24
3.26421	-27.2804	7.14
3.34202	-27.2804	7.14
3.41982	-27.2804	8.03
3.49763	-27.2804	8.03
3.57544	-27.2804	8.03
3.65324	-27.2804	8.03
3.73105	-27.2804	8.03
3.80886	-27.2804	8.03
3.88666	-27.2804	8.03
3.96447	-27.2804	7.14
4.04227	-27.2804	8.03
4.12008	-27.2804	8.03
4.19789	-27.2804	7.14
4.27569	-27.2804	7.14
4.3535	-27.2804	7.14
4.43131	-27.2804	7.14
4.50911	-27.2804	8.03
4.58692	-27.2804	8.03
4.66473	-27.2804	8.03
4.74253	-27.2804	8.03
4.82034	-27.2804	8.92
4.89814	-27.2804	8.92
4.97595	-27.2804	9.81
5.05376	-27.2804	9.81
5.13156	-27.2804	9.81
5.20937	-27.2804	9.81
5.28718	-27.2804	9.81
5.36498	-27.2804	11.6
5.44279	-27.2804	11.6
5.5206	-27.2804	11.6
5.5984	-27.2804	13.4
5.67621	-27.2804	12.5
5.75402	-27.2804	13.4
5.83182	-27.2804	15.2
5.90963	-27.2804	15.2
5.98743	-27.2804	16.1
6.06524	-27.2804	20.5
6.14305	-27.2804	20.5
6.22085	-27.2804	21.4
6.29866	-27.2804	20.5
6.37647	-27.2804	21.4
6.45427	-27.2804	21.4
6.53208	-27.2804	21.4
6.60989	-27.2804	21.4
6.68769	-27.2804	21.4
6.7655	-27.2804	21.4
1.8637	-25.4129	21.4
1.9415	-25.4129	21.4
2.01931	-25.4129	21.4
2.09711	-25.4129	21.4
2.17492	-25.4129	21.4
2.25273	-25.4129	16.1
2.33053	-25.4129	15.2
2.40834	-25.4129	12.5
2.48615	-25.4129	10.7
2.56395	-25.4129	8.03
2.64176	-25.4129	6.24
2.71957	-25.4129	5.35
2.79737	-25.4129	5.35
2.87518	-25.4129	5.35
2.95298	-25.4129	4.46
3.03079	-25.4129	5.35
3.1086	-25.4129	5.35
3.1864	-25.4129	5.35
3.26421	-25.4129	6.24
3.34202	-25.4129	6.24
3.41982	-25.4129	7.14
3.49763	-25.4129	8.03
3.57544	-25.4129	7.14
3.65324	-25.4129	7.14
3.73105	-25.4129	7.14
3.80886	-25.4129	7.14
3.88666	-25.4129	7.14
3.96447	-25.4129	7.14
4.04227	-25.4129	7.14
4.12008	-25.4129	6.24
4.19789	-25.4129	7.14
4.27569	-25.4129	7.14
4.3535	-25.4129	7.14
4.43131	-25.4129	7.14
4.50911	-25.4129	7.14
4.58692	-25.4129	7.14
4.66473	-25.4129	7.14
4.74253	-25.4129	8.03
4.82034	-25.4129	8.03
4.89814	-25.4129	8.03
4.97595	-25.4129	8.92
5.05376	-25.4129	9.81
5.13156	-25.4129	9.81
5.20937	-25.4129	9.81
5.28718	-25.4129	10.7
5.36498	-25.4129	10.7
5.44279	-25.4129	10.7
5.5206	-25.4129	10.7
5.5984	-25.4129	11.6
5.67621	-25.4129	12.5
5.75402	-25.4129	14.3
5.83182	-25.4129	15.2
5.90963	-25.4129	16.1
5.98743	-25.4129	16.1
6.06524	-25.4129	16.9
6.14305	-25.4129	21.4
6.22085	-25.4129	21.4
6.29866	-25.4129	20.5
6.37647	-25.4129	21.4
6.45427	-25.4129	21.4
6.53208	-25.4129	21.4
6.60989	-25.4129	21.4
6.68769	-25.4129	21.4
6.7655	-25.4129	21.4
1.8637	-23.5455	21.4
1.9415	-23.5455	21.4
2.01931	-23.5455	21.4
2.09711	-23.5455	21.4
2.17492	-23.5455	21.4
2.25273	-23.5455	16.1
2.33053	-23.5455	13.4
2.40834	-23.5455	12.5
2.48615	-23.5455	9.81
2.56395	-23.5455	8.03
2.64176	-23.5455	6.24
2.71957	-23.5455	5.35
2.79737	-23.5455	4.46
2.87518	-23.5455	4.46
2.95298	-23.5455	4.46
3.03079	-23.5455	4.46
3.1086	-23.5455	4.46
3.1864	-23.5455	4.46
3.26421	-23.5455	5.35
3.34202	-23.5455	5.35
3.41982	-23.5455	5.35
3.49763	-23.5455	6.24
3.57544	-23.5455	6.24
3.65324	-23.5455	6.24
3.73105	-23.5455	7.14
3.80886	-23.5455	6.24
3.88666	-23.5455	6.24
3.96447	-23.5455	6.24
4.04227	-23.5455	6.24
4.12008	-23.5455	6.24
4.19789	-23.5455	6.24
4.27569	-23.5455	6.24
4.3535	-23.5455	6.24
4.43131	-23.5455	6.24
4.50911	-23.5455	6.24
4.58692	-23.5455	6.24
4.66473	-23.5455	7.14
4.74253	-23.5455	7.14
4.82034	-23.5455	8.03
4.89814	-23.5455	8.03
4.97595	-23.5455	8.92
5.05376	-23.5455	8.92
5.13156	-23.5455	8.92
5.20937	-23.5455	9.81
5.28718	-23.5455	9.81
5.36498	-23.5455	9.81
5.44279	-23.5455	11.6
5.5206	-23.5455	10.7
5.5984	-23.5455	10.7
5.67621	-23.5455	12.5
5.75402	-23.5455	12.5
5.83182	-23.5455	14.3
5.90963	-23.5455	14.3
5.98743	-23.5455	15.2
6.06524	-23.5455	16.1
6.14305	-23.5455	16.9
6.22085	-23.5455	21.4
6.29866	-23.5455	20.5
6.37647	-23.5455	21.4
6.45427	-23.5455	21.4
6.53208	-23.5455	21.4
6.60989	-23.5455	21.4
6.68769	-23.5455	21.4
6.7655	-23.5455	21.4
1.8637	-21.678	21.4
1.9415	-21.678	21.4
2.01931	-21.678	21.4
2.09711	-21.678	21.4
2.17492	-21.678	20.5
2.25273	-21.678	16.1
2.33053	-21.678	13.4
2.40834	-21.678	11.6
2.48615	-21.678	8.92
2.56395	-21.678	7.14
2.64176	-21.678	6.24
2.71957	-21.678	5.35
2.79737	-21.678	4.46
2.87518	-21.678	4.46
2.95298	-21.678	4.46
3.03079	-21.678	4.46
3.1086	-21.678	3.57
3.1864	-21.678	3.57
3.26421	-21.678	4.46
3.34202	-21.678	4.46
3.41982	-21.678	5.35
3.49763	-21.678	5.35
3.57544	-21.678	6.24
3.65324	-21.678	6.24
3.73105	-21.678	6.24
3.80886	-21.678	6.24
3.88666	-21.678	5.35
3.96447	-21.678	6.24
4.04227	-21.678	5.35
4.12008	-21.678	5.35
4.19789	-21.678	5.35
4.27569	-21.678	5.35
4.3535	-21.678	5.35
4.43131	-21.678	5.35
4.50911	-21.678	5.35
4.58692	-21.678	6.24
4.66473	-21.678	6.24
4.74253	-21.678	7.14
4.82034	-21.678	7.14
4.89814	-21.678	7.14
4.97595	-21.678	8.03
5.05376	-21.678	8.92
5.13156	-21.678	8.92
5.20937	-21.678	8.92
5.28718	-21.678	8.92
5.36498	-21.678	9.81
5.44279	-21.678	9.81
5.5206	-21.678	10.7
5.5984	-21.678	11.6
5.67621	-21.678	11.6
5.75402	-21.678	12.5
5.83182	-21.678	13.4
5.90963	-21.678	14.3
5.98743	-21.678	15.2
6.06524	-21.678	20.5
6.14305	-21.678	17.8
6.22085	-21.678	21.4
6.29866	-21.678	21.4
6.37647	-21.678	21.4
6.45427	-21.678	20.5
6.53208	-21.678	20.5
6.60989	-21.678	21.4
6.68769	-21.678	21.4
6.7655	-21.678	21.4
1.8637	-19.8105	21.4
1.9415	-19.8105	21.4
2.01931	-19.8105	21.4
2.09711	-19.8105	18.7
2.17492	-19.8105	21.4
2.25273	-19.8105	14.3
2.33053	-19.8105	12.5
2.40834	-19.8105	11.6
2.48615	-19.8105	8.92
2.56395	-19.8105	7.14
2.64176	-19.8105	5.35
2.71957	-19.8105	4.46
2.79737	-19.8105	4.46
2.87518	-19.8105	3.57
2.95298	-19.8105	3.57
3.03079	-19.8105	3.57
3.1086	-19.8105	3.57
3.1864	-19.8105	3.57
3.26421	-19.8105	3.57
3.34202	-19.8105	4.46
3.41982	-19.8105	4.46
3.49763	-19.8105	5.35
3.57544	-19.8105	5.35
3.65324	-19.8105	5.35
3.73105	-19.8105	5.35
3.80886	-19.8105	5.35
3.88666	-19.8105	5.35
3.96447	-19.8105	5.35
4.04227	-19.8105	5.35
4.12008	-19.8105	5.35
4.19789	-19.8105	5.35
4.27569	-19.8105	5.35
4.3535	-19.8105	5.35
4.43131	-19.8105	5.35
4.50911	-19.8105	5.35
4.58692	-19.8105	5.35
4.66473	-19.8105	6.24
4.74253	-19.8105	6.24
4.82034	-19.8105	7.14
4.89814	-19.8105	7.14
4.97595	-19.8105	8.03
5.05376	-19.8105	8.03
5.13156	-19.8105	8.92
5.20937	-19.8105	8.92
5.28718	-19.8105	8.92
5.36498	-19.8105	9.81
5.44279	-19.8105	10.7
5.5206	-19.8105	9.81
5.5984	-19.8105	10.7
5.67621	-19.8105	11.6
5.75402	-19.8105	11.6
5.83182	-19.8105	12.5
5.90963	-19.8105	14.3
5.98743	-19.8105	14.3
6.06524	-19.8105	15.2
6.14305	-19.8105	20.5
6.22085	-19.8105	20.5
6.29866	-19.8105	21.4
6.37647	-19.8105	21.4
6.45427	-19.8105	21.4
6.53208	-19.8105	21.4
6.60989	-19.8105	21.4
6.68769	-19.8105	21.4
6.7655	-19.8105	21.4
1.8637	-17.9431	21.4
1.9415	-17.9431	21.4
2.01931	-17.9431	20.5
2.09711	-17.9431	21.4
2.17492	-17.9431	16.1
2.25273	-17.9431	15.2
2.33053	-17.9431	12.5
2.40834	-17.9431	10.7
2.48615	-17.9431	8.92
2.56395	-17.9431	7.14
2.64176	-17.9431	5.35
2.71957	-17.9431	4.46
2.79737	-17.9431	3.57
2.87518	-17.9431	3.57
2.95298	-17.9431	3.57
3.03079	-17.9431	3.57
3.1086	-17.9431	3.57
3.1864	-17.9431	3.57
3.26421	-17.9431	3.57
3.34202	-17.9431	3.57
3.41982	-17.9431	4.46
3.49763	-17.9431	4.46
3.57544	-17.9431	4.46
3.65324	-17.9431	5.35
3.73105	-17.9431	5.35
3.80886	-17.9431	5.35
3.88666	-17.9431	5.35
3.96447	-17.9431	4.46
4.04227	-17.9431	4.46
4.12008	-17.9431	4.46
4.19789	-17.9431	4.46
4.27569	-17.9431	4.46
4.3535	-17.9431	4.46
4.43131	-17.9431	4.46
4.50911	-17.9431	4.46
4.58692	-17.9431	4.46
4.66473	-17.9431	5.35
4.74253	-17.9431	5.35
4.82034	-17.9431	6.24
4.89814	-17.9431	6.24
4.97595	-17.9431	7.14
5.05376	-17.9431	7.14
5.13156	-17.9431	8.03
5.20937	-17.9431	8.92
5.28718	-17.9431	8.92
5.36498	-17.9431	8.92
5.44279	-17.9431	9.81
5.5206	-17.9431	9.81
5.5984	-17.9431	9.81
5.67621	-17.9431	11.6
5.75402	-17.9431	11.6
5.83182	-17.9431	12.5
5.90963	-17.9431	12.5
5.98743	-17.9431	13.4
6.06524	-17.9431	14.3
6.14305	-17.9431	14.3
6.22085	-17.9431	20.5
6.29866	-17.9431	16.9
6.37647	-17.9431	18.7
6.45427	-17.9431	18.7
6.53208	-17.9431	21.4
6.60989	-17.9431	21.4
6.68769	-17.9431	21.4
6.7655	-17.9431	21.4
1.8637	-16.0756	21.4
1.9415	-16.0756	20.5
2.01931	-16.0756	21.4
2.09711	-16.0756	20.5
2.17492	-16.0756	16.9
2.25273	-16.0756	13.4
2.33053	-16.0756	12.5
2.40834	-16.0756	9.81
2.48615	-16.0756	8.03
2.56395	-16.0756	6.24
2.64176	-16.0756	5.35
2.71957	-16.0756	3.57
2.79737	-16.0756	3.57
2.87518	-16.0756	3.57
2.95298	-16.0756	2.68
3.03079	-16.0756	2.68
3.1086	-16.0756	2.68
3.1864	-16.0756	2.68
3.26421	-16.0756	3.57
3.34202	-16.0756	3.57
3.41982	-16.0756	3.57
3.49763	-16.0756	4.46
3.57544	-16.0756	4.46
3.65324	-16.0756	4.46
3.73105	-16.0756	4.46
3.80886	-16.0756	4.46
3.88666	-16.0756	4.46
3.96447	-16.0756	4.46
4.04227	-16.0756	4.46
4.12008	-16.0756	4.46
4.19789	-16.0756	4.46
4.27569	-16.0756	4.46
4.3535	-16.0756	4.46
4.43131	-16.0756	3.57
4.50911	-16.0756	4.46
4.58692	-16.0756	4.46
4.66473	-16.0756	4.46
4.74253	-16.0756	5.35
4.82034	-16.0756	5.35
4.89814	-16.0756	6.24
4.97595	-16.0756	6.24
5.05376	-16.0756	7.14
5.13156	-16.0756	7.14
5.20937	-16.0756	8.03
5.28718	-16.0756	8.03
5.36498	-16.0756	8.92
5.44279	-16.0756	9.81
5.5206	-16.0756	9.81
5.5984	-16.0756	10.7
5.67621	-16.0756	10.7
5.75402	-16.0756	11.6
5.83182	-16.0756	11.6
5.90963	-16.0756	12.5
5.98743	-16.0756	14.3
6.06524	-16.0756	15.2
6.14305	-16.0756	17.8
6.22085	-16.0756	16.9
6.29866	-16.0756	17.8
6.37647	-16.0756	18.7
6.45427	-16.0756	21.4
6.53208	-16.0756	18.7
6.60989	-16.0756	21.4
6.68769	-16.0756	21.4
6.7655	-16.0756	21.4
1.8637	-14.2082	21.4
1.9415	-14.2082	20.5
2.01931	-14.2082	20.5
2.09711	-14.2082	21.4
2.17492	-14.2082	16.9
2.25273	-14.2082	13.4
2.33053	-14.2082	11.6
2.40834	-14.2082	9.81
2.48615	-14.2082	8.03
2.56395	-14.2082	5.35
2.64176	-14.2082	4.46
2.71957	-14.2082	3.57
2.79737	-14.2082	2.68
2.87518	-14.2082	2.68
2.95298	-14.2082	2.68
3.03079	-14.2082	2.68
3.1086	-14.2082	2.68
3.1864	-14.2082	2.68
3.26421	-14.2082	2.68
3.34202	-14.2082	3.57
3.41982	-14.2082	3.57
3.49763	-14.2082	3.57
3.57544	-14.2082	3.57
3.65324	-14.2082	4.46
3.73105	-14.2082	4.46
3.80886	-14.2082	4.46
3.88666	-14.2082	4.46
3.96447	-14.2082	4.46
4.04227	-14.2082	4.46
4.12008	-14.2082	4.46
4.19789	-14.2082	3.57
4.27569	-14.2082	3.57
4.3535	-14.2082	3.57
4.43131	-14.2082	3.57
4.50911	-14.2082	3.57
4.58692	-14.2082	3.57
4.66473	-14.2082	4.46
4.74253	-14.2082	4.46
4.82034	-14.2082	5.35
4.89814	-14.2082	5.35
4.97595	-14.2082	6.24
5.05376	-14.2082	6.24
5.13156	-14.2082	7.14
5.20937	-14.2082	7.14
5.28718	-14.2082	8.03
5.36498	-14.2082	8.92
5.44279	-14.2082	9.81
5.5206	-14.2082	10.7
5.5984	-14.2082	10.7
5.67621	-14.2082	10.7
5.75402	-14.2082	11.6
5.83182	-14.2082	11.6
5.90963	-14.2082	13.4
5.98743	-14.2082	13.4
6.06524	-14.2082	14.3
6.14305	-14.2082	15.2
6.22085	-14.2082	18.7
6.29866	-14.2082	20.5
6.37647	-14.2082	21.4
6.45427	-14.2082	21.4
6.53208	-14.2082	20.5
6.60989	-14.2082	21.4
6.68769	-14.2082	21.4
6.7655	-14.2082	21.4
1.8637	-12.3407	21.4
1.9415	-12.3407	21.4
2.01931	-12.3407	20.5
2.09711	-12.3407	18.7
2.17492	-12.3407	17.8
2.25273	-12.3407	14.3
2.33053	-12.3407	11.6
2.40834	-12.3407	8.92
2.48615	-12.3407	7.14
2.56395	-12.3407	5.35
2.64176	-12.3407	4.46
2.71957	-12.3407	2.68
2.79737	-12.3407	2.68
2.87518	-12.3407	2.68
2.95298	-12.3407	2.68
3.03079	-12.3407	2.68
3.1086	-12.3407	2.68
3.1864	-12.3407	2.68
3.26421	-12.3407	2.68
3.34202	-12.3407	2.68
3.41982	-12.3407	3.57
3.49763	-12.3407	3.57
3.57544	-12.3407	4.46
3.65324	-12.3407	4.46
3.73105	-12.3407	4.46
3.80886	-12.3407	4.46
3.88666	-12.3407	3.57
3.96447	-12.3407	3.57
4.04227	-12.3407	3.57
4.12008	-12.3407	3.57
4.19789	-12.3407	3.57
4.27569	-12.3407	3.57
4.3535	-12.3407	3.57
4.43131	-12.3407	3.57
4.50911	-12.3407	3.57
4.58692	-12.3407	3.57
4.66473	-12.3407	3.57
4.74253	-12.3407	4.46
4.82034	-12.3407	4.46
4.89814	-12.3407	5.35
4.97595	-12.3407	5.35
5.05376	-12.3407	6.24
5.13156	-12.3407	6.24
5.20937	-12.3407	7.14
5.28718	-12.3407	8.03
5.36498	-12.3407	8.92
5.44279	-12.3407	8.92
5.5206	-12.3407	9.81
5.5984	-12.3407	10.7
5.67621	-12.3407	10.7
5.75402	-12.3407	12.5
5.83182	-12.3407	11.6
5.90963	-12.3407	12.5
5.98743	-12.3407	13.4
6.06524	-12.3407	14.3
6.14305	-12.3407	15.2
6.22085	-12.3407	18.7
6.29866	-12.3407	17.8
6.37647	-12.3407	21.4
6.45427	-12.3407	18.7
6.53208	-12.3407	21.4
6.60989	-12.3407	21.4
6.68769	-12.3407	21.4
6.7655	-12.3407	21.4
1.8637	-10.4733	21.4
1.9415	-10.4733	21.4
2.01931	-10.4733	18.7
2.09711	-10.4733	16.1
2.17492	-10.4733	14.3
2.25273	-10.4733	12.5
2.33053	-10.4733	9.81
2.40834	-10.4733	8.92
2.48615	-10.4733	6.24
2.56395	-10.4733	5.35
2.64176	-10.4733	3.57
2.71957	-10.4733	2.68
2.79737	-10.4733	1.78
2.87518	-10.4733	1.78
2.95298	-10.4733	1.78
3.03079	-10.4733	1.78
3.1086	-10.4733	1.78
3.1864	-10.4733	1.78
3.26421	-10.4733	2.68
3.34202	-10.4733	2.68
3.41982	-10.4733	2.68
3.49763	-10.4733	3.57
3.57544	-10.4733	3.57
3.65324	-10.4733	3.57
3.73105	-10.4733	3.57
3.80886	-10.4733	3.57
3.88666	-10.4733	3.57
3.96447	-10.4733	3.57
4.04227	-10.4733	3.57
4.12008	-10.4733	3.57
4.19789	-10.4733	3.57
4.27569	-10.4733	2.68
4.3535	-10.4733	2.68
4.43131	-10.4733	2.68
4.50911	-10.4733	2.68
4.58692	-10.4733	3.57
4.66473	-10.4733	3.57
4.74253	-10.4733	3.57
4.82034	-10.4733	4.46
4.89814	-10.4733	4.46
4.97595	-10.4733	5.35
5.05376	-10.4733	5.35
5.13156	-10.4733	6.24
5.20937	-10.4733	7.14
5.28718	-10.4733	8.03
5.36498	-10.4733	8.92
5.44279	-10.4733	8.92
5.5206	-10.4733	9.81
5.5984	-10.4733	9.81
5.67621	-10.4733	11.6
5.75402	-10.4733	12.5
5.83182	-10.4733	12.5
5.90963	-10.4733	13.4
5.98743	-10.4733	14.3
6.06524	-10.4733	13.4
6.14305	-10.4733	14.3
6.22085	-10.4733	16.1
6.29866	-10.4733	21.4
6.37647	-10.4733	17.8
6.45427	-10.4733	21.4
6.53208	-10.4733	21.4
6.60989	-10.4733	21.4
6.68769	-10.4733	21.4
6.7655	-10.4733	21.4
1.8637	-8.60581	21.4
1.9415	-8.60581	21.4
2.01931	-8.60581	20.5
2.09711	-8.60581	17.8
2.17492	-8.60581	14.3
2.25273	-8.60581	13.4
2.33053	-8.60581	9.81
2.40834	-8.60581	8.03
2.48615	-8.60581	6.24
2.56395	-8.60581	4.46
2.64176	-8.60581	2.68
2.71957	-8.60581	1.78
2.79737	-8.60581	1.78
2.87518	-8.60581	1.78
2.95298	-8.60581	1.78
3.03079	-8.60581	1.78
3.1086	-8.60581	1.78
3.1864	-8.60581	1.78
3.26421	-8.60581	1.78
3.34202	-8.60581	2.68
3.41982	-8.60581	2.68
3.49763	-8.60581	2.68
3.57544	-8.60581	2.68
3.65324	-8.60581	3.57
3.73105	-8.60581	3.57
3.80886	-8.60581	3.57
3.88666	-8.60581	3.57
3.96447	-8.60581	3.57
4.04227	-8.60581	2.68
4.12008	-8.60581	2.68
4.19789	-8.60581	2.68
4.27569	-8.60581	2.68
4.3535	-8.60581	2.68
4.43131	-8.60581	2.68
4.50911	-8.60581	2.68
4.58692	-8.60581	2.68
4.66473	-8.60581	2.68
4.74253	-8.60581	3.57
4.82034	-8.60581	3.57
4.89814	-8.60581	4.46
4.97595	-8.60581	4.46
5.05376	-8.60581	5.35
5.13156	-8.60581	6.24
5.20937	-8.60581	7.14
5.28718	-8.60581	7.14
5.36498	-8.60581	8.92
5.44279	-8.60581	8.92
5.5206	-8.60581	8.92
5.5984	-8.60581	9.81
5.67621	-8.60581	10.7
5.75402	-8.60581	11.6
5.83182	-8.60581	12.5
5.90963	-8.60581	13.4
5.98743	-8.60581	15.2
6.06524	-8.60581	18.7
6.14305	-8.60581	17.8
6.22085	-8.60581	20.5
6.29866	-8.60581	18.7
6.37647	-8.60581	18.7
6.45427	-8.60581	20.5
6.53208	-8.60581	21.4
6.60989	-8.60581	21.4
6.68769	-8.60581	21.4
6.7655	-8.60581	21.4
1.8637	-6.73835	20.5
1.9415	-6.73835	21.4
2.01931	-6.73835	21.4
2.09711	-6.73835	16.9
2.17492	-6.73835	14.3
2.25273	-6.73835	12.5
2.33053	-6.73835	9.81
2.40834	-6.73835	8.03
2.48615	-6.73835	6.24
2.56395	-6.73835	4.46
2.64176	-6.73835	2.68
2.71957	-6.73835	1.78
2.79737	-6.73835	1.78
2.87518	-6.73835	0.892
2.95298	-6.73835	0.892
3.03079	-6.73835	0.892
3.1086	-6.73835	0.892
3.1864	-6.73835	0.892
3.26421	-6.73835	0.892
3.34202	-6.73835	1.78
3.41982	-6.73835	1.78
3.49763	-6.73835	2.68
3.57544	-6.73835	2.68
3.65324	-6.73835	3.57
3.73105	-6.73835	3.57
3.80886	-6.73835	2.68
3.88666	-6.73835	2.68
3.96447	-6.73835	2.68
4.04227	-6.73835	2.68
4.12008	-6.73835	2.68
4.19789	-6.73835	2.68
4.27569	-6.73835	1.78
4.3535	-6.73835	1.78
4.43131	-6.73835	1.78
4.50911	-6.73835	1.78
4.58692	-6.73835	2.68
4.66473	-6.73835	2.68
4.74253	-6.73835	2.68
4.82034	-6.73835	3.57
4.89814	-6.73835	3.57
4.97595	-6.73835	4.46
5.05376	-6.73835	5.35
5.13156	-6.73835	5.35
5.20937	-6.73835	6.24
5.28718	-6.73835	7.14
5.36498	-6.73835	8.03
5.44279	-6.73835	8.92
5.5206	-6.73835	8.92
5.5984	-6.73835	9.81
5.67621	-6.73835	10.7
5.75402	-6.73835	11.6
5.83182	-6.73835	13.4
5.90963	-6.73835	14.3
5.98743	-6.73835	14.3
6.06524	-6.73835	16.1
6.14305	-6.73835	17.8
6.22085	-6.73835	20.5
6.29866	-6.73835	21.4
6.37647	-6.73835	18.7
6.45427	-6.73835	21.4
6.53208	-6.73835	21.4
6.60989	-6.73835	21.4
6.68769	-6.73835	21.4
6.7655	-6.73835	21.4
1.8637	-4.8709	21.4
1.9415	-4.8709	20.5
2.01931	-4.8709	21.4
2.09711	-4.8709	18.7
2.17492	-4.8709	13.4
2.25273	-4.8709	11.6
2.33053	-4.8709	9.81
2.40834	-4.8709	8.03
2.48615	-4.8709	6.24
2.56395	-4.8709	4.46
2.64176	-4.8709	2.68
2.71957	-4.8709	1.78
2.79737	-4.8709	0.892
2.87518	-4.8709	0.892
2.95298	-4.8709	0.892
3.03079	-4.8709	0.892
3.1086	-4.8709	0.892
3.1864	-4.8709	0.892
3.26421	-4.8709	0.892
3.34202	-4.8709	1.78
3.41982	-4.8709	1.78
3.49763	-4.8709	1.78
3.57544	-4.8709	2.68
3.65324	-4.8709	2.68
3.73105	-4.8709	2.68
3.80886	-4.8709	2.68
3.88666	-4.8709	2.68
3.96447	-4.8709	2.68
4.04227	-4.8709	1.78
4.12008	-4.8709	1.78
4.19789	-4.8709	1.78
4.27569	-4.8709	1.78
4.3535	-4.8709	1.78
4.43131	-4.8709	1.78
4.50911	-4.8709	1.78
4.58692	-4.8709	2.68
4.66473	-4.8709	2.68
4.74253	-4.8709	2.68
4.82034	-4.8709	3.57
4.89814	-4.8709	3.57
4.97595	-4.8709	4.46
5.05376	-4.8709	4.46
5.13156	-4.8709	5.35
5.20937	-4.8709	6.24
5.28718	-4.8709	7.14
5.36498	-4.8709	8.03
5.44279	-4.8709	8.92
5.5206	-4.8709	9.81
5.5984	-4.8709	9.81
5.67621	-4.8709	10.7
5.75402	-4.8709	11.6
5.83182	-4.8709	13.4
5.90963	-4.8709	12.5
5.98743	-4.8709	14.3
6.06524	-4.8709	15.2
6.14305	-4.8709	20.5
6.22085	-4.8709	20.5
6.29866	-4.8709	21.4
6.37647	-4.8709	21.4
6.45427	-4.8709	21.4
6.53208	-4.8709	21.4
6.60989	-4.8709	21.4
6.68769	-4.8709	21.4
6.7655	-4.8709	21.4
1.8637	-3.00344	21.4
1.9415	-3.00344	21.4
2.01931	-3.00344	21.4
2.09711	-3.00344	20.5
2.17492	-3.00344	13.4
2.25273	-3.00344	12.5
2.33053	-3.00344	9.81
2.40834	-3.00344	8.03
2.48615	-3.00344	6.24
2.56395	-3.00344	4.46
2.64176	-3.00344	2.68
2.71957	-3.00344	1.78
2.79737	-3.00344	0.892
2.87518	-3.00344	0.892
2.95298	-3.00344	0.892
3.03079	-3.00344	0
3.1086	-3.00344	0
3.1864	-3.00344	0
3.26421	-3.00344	0.892
3.34202	-3.00344	0.892
3.41982	-3.00344	1.78
3.49763	-3.00344	1.78
3.57544	-3.00344	1.78
3.65324	-3.00344	2.68
3.73105	-3.00344	2.68
3.80886	-3.00344	2.68
3.88666	-3.00344	1.78
3.96447	-3.00344	1.78
4.04227	-3.00344	1.78
4.12008	-3.00344	1.78
4.19789	-3.00344	1.78
4.27569	-3.00344	1.78
4.3535	-3.00344	1.78
4.43131	-3.00344	1.78
4.50911	-3.00344	1.78
4.58692	-3.00344	1.78
4.66473	-3.00344	2.68
4.74253	-3.00344	2.68
4.82034	-3.00344	2.68
4.89814	-3.00344	3.57
4.97595	-3.00344	3.57
5.05376	-3.00344	4.46
5.13156	-3.00344	5.35
5.20937	-3.00344	6.24
5.28718	-3.00344	6.24
5.36498	-3.00344	7.14
5.44279	-3.00344	8.03
5.5206	-3.00344	9.81
5.5984	-3.00344	10.7
5.67621	-3.00344	10.7
5.75402	-3.00344	11.6
5.83182	-3.00344	13.4
5.90963	-3.00344	13.4
5.98743	-3.00344	13.4
6.06524	-3.00344	15.2
6.14305	-3.00344	18.7
6.22085	-3.00344	20.5
6.29866	-3.00344	20.5
6.37647	-3.00344	20.5
6.45427	-3.00344	21.4
6.53208	-3.00344	21.4
6.60989	-3.00344	21.4
6.68769	-3.00344	21.4
6.7655	-3.00344	21.4
1.8637	-1.13599	21.4
1.9415	-1.13599	21.4
2.01931	-1.13599	21.4
2.09711	-1.13599	20.5
2.17492	-1.13599	14.3
2.25273	-1.13599	12.5
2.33053	-1.13599	9.81
2.40834	-1.13599	8.03
2.48615	-1.13599	6.24
2.56395	-1.13599	4.46
2.64176	-1.13599	3.57
2.71957	-1.13599	1.78
2.79737	-1.13599	0.892
2.87518	-1.13599	0.892
2.95298	-1.13599	0
3.03079	-1.13599	0
[truncated: 2,096 more rows]

## Sheet: Fig4D
0.35416	-59.0271	21.5
0.52446	-59.0271	21.5
0.69477	-59.0271	21.5
0.86508	-59.0271	21.5
1.03539	-59.0271	21.5
1.20569	-59.0271	21.5
1.376	-59.0271	21.5
1.54631	-59.0271	21.5
1.71662	-59.0271	21.5
1.88692	-59.0271	21.5
2.05723	-59.0271	21.5
2.22754	-59.0271	21.5
2.39785	-59.0271	21.5
2.56816	-59.0271	21.5
2.73846	-59.0271	21.5
2.90877	-59.0271	21.5
3.07908	-59.0271	21.5
3.24939	-59.0271	21.5
3.41969	-59.0271	21.5
3.59	-59.0271	21.5
3.76031	-59.0271	21.5
3.93062	-59.0271	21.5
4.10092	-59.0271	21.5
4.27123	-59.0271	21.5
4.44154	-59.0271	21.5
4.61185	-59.0271	21.5
4.78215	-59.0271	21.5
4.95246	-59.0271	21.5
5.12277	-59.0271	21.5
5.29308	-59.0271	21.5
5.46338	-59.0271	21.5
5.63369	-59.0271	21.5
5.804	-59.0271	21.5
5.97431	-59.0271	21.5
6.14462	-59.0271	21.5
6.31492	-59.0271	21.5
6.48523	-59.0271	21.5
6.65554	-59.0271	20.6
6.82585	-59.0271	21.5
6.99615	-59.0271	21.5
7.16646	-59.0271	21.5
7.33677	-59.0271	21.5
7.50708	-59.0271	21.5
7.67738	-59.0271	21.5
7.84769	-59.0271	21.5
8.018	-59.0271	20.6
8.18831	-59.0271	21.5
8.35861	-59.0271	21.5
8.52892	-59.0271	21.5
8.69923	-59.0271	20.6
8.86954	-59.0271	21.5
9.03984	-59.0271	21.5
9.21015	-59.0271	21.5
9.38046	-59.0271	21.5
9.55077	-59.0271	21.5
9.72108	-59.0271	21.5
9.89138	-59.0271	21.5
10.0617	-59.0271	21.5
10.232	-59.0271	21.5
10.4023	-59.0271	21.5
10.5726	-59.0271	21.5
10.7429	-59.0271	21.5
10.9132	-59.0271	21.5
11.0835	-59.0271	21.5
0.35416	-57.1597	21.5
0.52446	-57.1597	21.5
0.69477	-57.1597	21.5
0.86508	-57.1597	21.5
1.03539	-57.1597	21.5
1.20569	-57.1597	21.5
1.376	-57.1597	21.5
1.54631	-57.1597	21.5
1.71662	-57.1597	21.5
1.88692	-57.1597	21.5
2.05723	-57.1597	21.5
2.22754	-57.1597	21.5
2.39785	-57.1597	21.5
2.56816	-57.1597	21.5
2.73846	-57.1597	21.5
2.90877	-57.1597	21.5
3.07908	-57.1597	21.5
3.24939	-57.1597	21.5
3.41969	-57.1597	21.5
3.59	-57.1597	21.5
3.76031	-57.1597	21.5
3.93062	-57.1597	21.5
4.10092	-57.1597	21.5
4.27123	-57.1597	21.5
4.44154	-57.1597	21.5
4.61185	-57.1597	21.5
4.78215	-57.1597	21.5
4.95246	-57.1597	21.5
5.12277	-57.1597	21.5
5.29308	-57.1597	21.5
5.46338	-57.1597	21.5
5.63369	-57.1597	21.5
5.804	-57.1597	21.5
5.97431	-57.1597	21.5
6.14462	-57.1597	21.5
6.31492	-57.1597	21.5
6.48523	-57.1597	21.5
6.65554	-57.1597	21.5
6.82585	-57.1597	21.5
6.99615	-57.1597	21.5
7.16646	-57.1597	21.5
7.33677	-57.1597	21.5
7.50708	-57.1597	21.5
7.67738	-57.1597	21.5
7.84769	-57.1597	21.5
8.018	-57.1597	21.5
8.18831	-57.1597	21.5
8.35861	-57.1597	21.5
8.52892	-57.1597	21.5
8.69923	-57.1597	21.5
8.86954	-57.1597	21.5
9.03984	-57.1597	21.5
9.21015	-57.1597	21.5
9.38046	-57.1597	21.5
9.55077	-57.1597	21.5
9.72108	-57.1597	21.5
9.89138	-57.1597	21.5
10.0617	-57.1597	21.5
10.232	-57.1597	21.5
10.4023	-57.1597	21.5
10.5726	-57.1597	21.5
10.7429	-57.1597	21.5
10.9132	-57.1597	21.5
11.0835	-57.1597	21.5
0.35416	-55.2922	21.5
0.52446	-55.2922	21.5
0.69477	-55.2922	21.5
0.86508	-55.2922	21.5
1.03539	-55.2922	21.5
1.20569	-55.2922	21.5
1.376	-55.2922	21.5
1.54631	-55.2922	21.5
1.71662	-55.2922	21.5
1.88692	-55.2922	21.5
2.05723	-55.2922	21.5
2.22754	-55.2922	21.5
2.39785	-55.2922	21.5
2.56816	-55.2922	21.5
2.73846	-55.2922	21.5
2.90877	-55.2922	21.5
3.07908	-55.2922	21.5
3.24939	-55.2922	21.5
3.41969	-55.2922	21.5
3.59	-55.2922	21.5
3.76031	-55.2922	21.5
3.93062	-55.2922	21.5
4.10092	-55.2922	21.5
4.27123	-55.2922	21.5
4.44154	-55.2922	21.5
4.61185	-55.2922	21.5
4.78215	-55.2922	21.5
4.95246	-55.2922	21.5
5.12277	-55.2922	21.5
5.29308	-55.2922	21.5
5.46338	-55.2922	21.5
5.63369	-55.2922	21.5
5.804	-55.2922	21.5
5.97431	-55.2922	20.6
6.14462	-55.2922	21.5
6.31492	-55.2922	21.5
6.48523	-55.2922	21.5
6.65554	-55.2922	20.6
6.82585	-55.2922	21.5
6.99615	-55.2922	21.5
7.16646	-55.2922	21.5
7.33677	-55.2922	21.5
7.50708	-55.2922	21.5
7.67738	-55.2922	20.6
7.84769	-55.2922	21.5
8.018	-55.2922	20.6
8.18831	-55.2922	21.5
8.35861	-55.2922	21.5
8.52892	-55.2922	21.5
8.69923	-55.2922	20.6
8.86954	-55.2922	21.5
9.03984	-55.2922	21.5
9.21015	-55.2922	21.5
9.38046	-55.2922	21.5
9.55077	-55.2922	21.5
9.72108	-55.2922	21.5
9.89138	-55.2922	21.5
10.0617	-55.2922	21.5
10.232	-55.2922	21.5
10.4023	-55.2922	21.5
10.5726	-55.2922	21.5
10.7429	-55.2922	21.5
10.9132	-55.2922	21.5
11.0835	-55.2922	21.5
0.35416	-53.4247	21.5
0.52446	-53.4247	21.5
0.69477	-53.4247	21.5
0.86508	-53.4247	21.5
1.03539	-53.4247	21.5
1.20569	-53.4247	21.5
1.376	-53.4247	21.5
1.54631	-53.4247	21.5
1.71662	-53.4247	21.5
1.88692	-53.4247	21.5
2.05723	-53.4247	21.5
2.22754	-53.4247	21.5
2.39785	-53.4247	21.5
2.56816	-53.4247	21.5
2.73846	-53.4247	21.5
2.90877	-53.4247	21.5
3.07908	-53.4247	21.5
3.24939	-53.4247	21.5
3.41969	-53.4247	21.5
3.59	-53.4247	21.5
3.76031	-53.4247	21.5
3.93062	-53.4247	21.5
4.10092	-53.4247	21.5
4.27123	-53.4247	21.5
4.44154	-53.4247	21.5
4.61185	-53.4247	21.5
4.78215	-53.4247	21.5
4.95246	-53.4247	21.5
5.12277	-53.4247	21.5
5.29308	-53.4247	21.5
5.46338	-53.4247	21.5
5.63369	-53.4247	21.5
5.804	-53.4247	21.5
5.97431	-53.4247	21.5
6.14462	-53.4247	21.5
6.31492	-53.4247	21.5
6.48523	-53.4247	21.5
6.65554	-53.4247	21.5
6.82585	-53.4247	21.5
6.99615	-53.4247	21.5
7.16646	-53.4247	21.5
7.33677	-53.4247	20.6
7.50708	-53.4247	21.5
7.67738	-53.4247	21.5
7.84769	-53.4247	21.5
8.018	-53.4247	18.8
8.18831	-53.4247	20.6
8.35861	-53.4247	21.5
8.52892	-53.4247	21.5
8.69923	-53.4247	21.5
8.86954	-53.4247	21.5
9.03984	-53.4247	21.5
9.21015	-53.4247	21.5
9.38046	-53.4247	21.5
9.55077	-53.4247	21.5
9.72108	-53.4247	21.5
9.89138	-53.4247	21.5
10.0617	-53.4247	21.5
10.232	-53.4247	21.5
10.4023	-53.4247	21.5
10.5726	-53.4247	21.5
10.7429	-53.4247	21.5
10.9132	-53.4247	21.5
11.0835	-53.4247	21.5
0.35416	-51.5573	21.5
0.52446	-51.5573	21.5
0.69477	-51.5573	21.5
0.86508	-51.5573	21.5
1.03539	-51.5573	21.5
1.20569	-51.5573	21.5
1.376	-51.5573	21.5
1.54631	-51.5573	21.5
1.71662	-51.5573	21.5
1.88692	-51.5573	21.5
2.05723	-51.5573	21.5
2.22754	-51.5573	21.5
2.39785	-51.5573	21.5
2.56816	-51.5573	21.5
2.73846	-51.5573	21.5
2.90877	-51.5573	21.5
3.07908	-51.5573	21.5
3.24939	-51.5573	21.5
3.41969	-51.5573	21.5
3.59	-51.5573	21.5
3.76031	-51.5573	21.5
3.93062	-51.5573	21.5
4.10092	-51.5573	21.5
4.27123	-51.5573	21.5
4.44154	-51.5573	21.5
4.61185	-51.5573	21.5
4.78215	-51.5573	21.5
4.95246	-51.5573	21.5
5.12277	-51.5573	21.5
5.29308	-51.5573	21.5
5.46338	-51.5573	21.5
5.63369	-51.5573	21.5
5.804	-51.5573	21.5
5.97431	-51.5573	21.5
6.14462	-51.5573	21.5
6.31492	-51.5573	21.5
6.48523	-51.5573	18.8
6.65554	-51.5573	21.5
6.82585	-51.5573	20.6
6.99615	-51.5573	20.6
7.16646	-51.5573	21.5
7.33677	-51.5573	20.6
7.50708	-51.5573	18.8
7.67738	-51.5573	21.5
7.84769	-51.5573	18.8
8.018	-51.5573	17
8.18831	-51.5573	21.5
8.35861	-51.5573	21.5
8.52892	-51.5573	21.5
8.69923	-51.5573	21.5
8.86954	-51.5573	21.5
9.03984	-51.5573	21.5
9.21015	-51.5573	21.5
9.38046	-51.5573	21.5
9.55077	-51.5573	21.5
9.72108	-51.5573	21.5
9.89138	-51.5573	21.5
10.0617	-51.5573	21.5
10.232	-51.5573	21.5
10.4023	-51.5573	21.5
10.5726	-51.5573	21.5
10.7429	-51.5573	21.5
10.9132	-51.5573	21.5
11.0835	-51.5573	21.5
0.35416	-49.6898	21.5
0.52446	-49.6898	21.5
0.69477	-49.6898	21.5
0.86508	-49.6898	21.5
1.03539	-49.6898	21.5
1.20569	-49.6898	21.5
1.376	-49.6898	21.5
1.54631	-49.6898	21.5
1.71662	-49.6898	21.5
1.88692	-49.6898	21.5
2.05723	-49.6898	21.5
2.22754	-49.6898	21.5
2.39785	-49.6898	21.5
2.56816	-49.6898	21.5
2.73846	-49.6898	21.5
2.90877	-49.6898	21.5
3.07908	-49.6898	21.5
3.24939	-49.6898	21.5
3.41969	-49.6898	21.5
3.59	-49.6898	21.5
3.76031	-49.6898	21.5
3.93062	-49.6898	21.5
4.10092	-49.6898	21.5
4.27123	-49.6898	21.5
4.44154	-49.6898	21.5
4.61185	-49.6898	21.5
4.78215	-49.6898	21.5
4.95246	-49.6898	20.6
5.12277	-49.6898	21.5
5.29308	-49.6898	21.5
5.46338	-49.6898	21.5
5.63369	-49.6898	21.5
5.804	-49.6898	21.5
5.97431	-49.6898	21.5
6.14462	-49.6898	20.6
6.31492	-49.6898	21.5
6.48523	-49.6898	20.6
6.65554	-49.6898	21.5
6.82585	-49.6898	20.6
6.99615	-49.6898	20.6
7.16646	-49.6898	21.5
7.33677	-49.6898	18.8
7.50708	-49.6898	18.8
7.67738	-49.6898	21.5
7.84769	-49.6898	20.6
8.018	-49.6898	20.6
8.18831	-49.6898	20.6
8.35861	-49.6898	21.5
8.52892	-49.6898	20.6
8.69923	-49.6898	18.8
8.86954	-49.6898	21.5
9.03984	-49.6898	21.5
9.21015	-49.6898	21.5
9.38046	-49.6898	21.5
9.55077	-49.6898	21.5
9.72108	-49.6898	21.5
9.89138	-49.6898	21.5
10.0617	-49.6898	21.5
10.232	-49.6898	21.5
10.4023	-49.6898	21.5
10.5726	-49.6898	21.5
10.7429	-49.6898	21.5
10.9132	-49.6898	21.5
11.0835	-49.6898	21.5
0.35416	-47.8224	21.5
0.52446	-47.8224	21.5
0.69477	-47.8224	21.5
0.86508	-47.8224	21.5
1.03539	-47.8224	21.5
1.20569	-47.8224	21.5
1.376	-47.8224	21.5
1.54631	-47.8224	21.5
1.71662	-47.8224	21.5
1.88692	-47.8224	21.5
2.05723	-47.8224	21.5
2.22754	-47.8224	21.5
2.39785	-47.8224	21.5
2.56816	-47.8224	21.5
2.73846	-47.8224	21.5
2.90877	-47.8224	21.5
3.07908	-47.8224	21.5
3.24939	-47.8224	21.5
3.41969	-47.8224	21.5
3.59	-47.8224	21.5
3.76031	-47.8224	21.5
3.93062	-47.8224	21.5
4.10092	-47.8224	21.5
4.27123	-47.8224	21.5
4.44154	-47.8224	21.5
4.61185	-47.8224	21.5
4.78215	-47.8224	21.5
4.95246	-47.8224	20.6
5.12277	-47.8224	21.5
5.29308	-47.8224	21.5
5.46338	-47.8224	20.6
5.63369	-47.8224	21.5
5.804	-47.8224	21.5
5.97431	-47.8224	18.8
6.14462	-47.8224	20.6
6.31492	-47.8224	20.6
6.48523	-47.8224	18.8
6.65554	-47.8224	21.5
6.82585	-47.8224	16.1
6.99615	-47.8224	20.6
7.16646	-47.8224	20.6
7.33677	-47.8224	20.6
7.50708	-47.8224	18.8
7.67738	-47.8224	18.8
7.84769	-47.8224	18.8
8.018	-47.8224	20.6
8.18831	-47.8224	20.6
8.35861	-47.8224	18.8
8.52892	-47.8224	20.6
8.69923	-47.8224	21.5
8.86954	-47.8224	21.5
9.03984	-47.8224	20.6
9.21015	-47.8224	21.5
9.38046	-47.8224	21.5
9.55077	-47.8224	21.5
9.72108	-47.8224	21.5
9.89138	-47.8224	21.5
10.0617	-47.8224	21.5
10.232	-47.8224	21.5
10.4023	-47.8224	21.5
10.5726	-47.8224	21.5
10.7429	-47.8224	21.5
10.9132	-47.8224	21.5
11.0835	-47.8224	21.5
0.35416	-45.9549	21.5
0.52446	-45.9549	21.5
0.69477	-45.9549	21.5
0.86508	-45.9549	21.5
1.03539	-45.9549	21.5
1.20569	-45.9549	21.5
1.376	-45.9549	21.5
1.54631	-45.9549	21.5
1.71662	-45.9549	21.5
1.88692	-45.9549	21.5
2.05723	-45.9549	21.5
2.22754	-45.9549	21.5
2.39785	-45.9549	21.5
2.56816	-45.9549	21.5
2.73846	-45.9549	21.5
2.90877	-45.9549	21.5
3.07908	-45.9549	21.5
3.24939	-45.9549	21.5
3.41969	-45.9549	21.5
3.59	-45.9549	21.5
3.76031	-45.9549	21.5
3.93062	-45.9549	21.5
4.10092	-45.9549	21.5
4.27123	-45.9549	21.5
4.44154	-45.9549	21.5
4.61185	-45.9549	21.5
4.78215	-45.9549	20.6
4.95246	-45.9549	18.8
5.12277	-45.9549	17
5.29308	-45.9549	20.6
5.46338	-45.9549	20.6
5.63369	-45.9549	21.5
5.804	-45.9549	20.6
5.97431	-45.9549	18.8
6.14462	-45.9549	17.9
6.31492	-45.9549	17.9
6.48523	-45.9549	16.1
6.65554	-45.9549	17.9
6.82585	-45.9549	20.6
6.99615	-45.9549	17
7.16646	-45.9549	17
7.33677	-45.9549	17
7.50708	-45.9549	16.1
7.67738	-45.9549	17
7.84769	-45.9549	16.1
8.018	-45.9549	16.1
8.18831	-45.9549	16.1
8.35861	-45.9549	18.8
8.52892	-45.9549	17
8.69923	-45.9549	17.9
8.86954	-45.9549	17.9
9.03984	-45.9549	21.5
9.21015	-45.9549	21.5
9.38046	-45.9549	21.5
9.55077	-45.9549	21.5
9.72108	-45.9549	21.5
9.89138	-45.9549	21.5
10.0617	-45.9549	21.5
10.232	-45.9549	21.5
10.4023	-45.9549	21.5
10.5726	-45.9549	21.5
10.7429	-45.9549	21.5
10.9132	-45.9549	21.5
11.0835	-45.9549	21.5
0.35416	-44.0875	21.5
0.52446	-44.0875	21.5
0.69477	-44.0875	21.5
0.86508	-44.0875	21.5
1.03539	-44.0875	21.5
1.20569	-44.0875	21.5
1.376	-44.0875	21.5
1.54631	-44.0875	21.5
1.71662	-44.0875	21.5
1.88692	-44.0875	18.8
2.05723	-44.0875	21.5
2.22754	-44.0875	21.5
2.39785	-44.0875	20.6
2.56816	-44.0875	21.5
2.73846	-44.0875	21.5
2.90877	-44.0875	21.5
3.07908	-44.0875	21.5
3.24939	-44.0875	21.5
3.41969	-44.0875	21.5
3.59	-44.0875	21.5
3.76031	-44.0875	21.5
3.93062	-44.0875	21.5
4.10092	-44.0875	20.6
4.27123	-44.0875	21.5
4.44154	-44.0875	20.6
4.61185	-44.0875	20.6
4.78215	-44.0875	18.8
4.95246	-44.0875	20.6
5.12277	-44.0875	21.5
5.29308	-44.0875	20.6
5.46338	-44.0875	20.6
5.63369	-44.0875	16.1
5.804	-44.0875	16.1
5.97431	-44.0875	15.2
6.14462	-44.0875	17
6.31492	-44.0875	16.1
6.48523	-44.0875	15.2
6.65554	-44.0875	17.9
6.82585	-44.0875	15.2
6.99615	-44.0875	17.9
7.16646	-44.0875	15.2
7.33677	-44.0875	15.2
7.50708	-44.0875	17
7.67738	-44.0875	16.1
7.84769	-44.0875	15.2
8.018	-44.0875	15.2
8.18831	-44.0875	16.1
8.35861	-44.0875	15.2
8.52892	-44.0875	20.6
8.69923	-44.0875	17.9
8.86954	-44.0875	20.6
9.03984	-44.0875	20.6
9.21015	-44.0875	20.6
9.38046	-44.0875	21.5
9.55077	-44.0875	21.5
9.72108	-44.0875	21.5
9.89138	-44.0875	21.5
10.0617	-44.0875	21.5
10.232	-44.0875	21.5
10.4023	-44.0875	20.6
10.5726	-44.0875	21.5
10.7429	-44.0875	21.5
10.9132	-44.0875	21.5
11.0835	-44.0875	21.5
0.35416	-42.22	21.5
0.52446	-42.22	21.5
0.69477	-42.22	21.5
0.86508	-42.22	21.5
1.03539	-42.22	21.5
1.20569	-42.22	21.5
1.376	-42.22	18.8
1.54631	-42.22	20.6
1.71662	-42.22	20.6
1.88692	-42.22	20.6
2.05723	-42.22	20.6
2.22754	-42.22	18.8
2.39785	-42.22	21.5
2.56816	-42.22	20.6
2.73846	-42.22	21.5
2.90877	-42.22	21.5
3.07908	-42.22	21.5
3.24939	-42.22	21.5
3.41969	-42.22	21.5
3.59	-42.22	21.5
3.76031	-42.22	21.5
3.93062	-42.22	21.5
4.10092	-42.22	20.6
4.27123	-42.22	21.5
4.44154	-42.22	20.6
4.61185	-42.22	17
4.78215	-42.22	17.9
4.95246	-42.22	16.1
5.12277	-42.22	18.8
5.29308	-42.22	18.8
5.46338	-42.22	15.2
5.63369	-42.22	15.2
5.804	-42.22	15.2
5.97431	-42.22	13.4
6.14462	-42.22	16.1
6.31492	-42.22	14.3
6.48523	-42.22	15.2
6.65554	-42.22	15.2
6.82585	-42.22	14.3
6.99615	-42.22	14.3
7.16646	-42.22	14.3
7.33677	-42.22	15.2
7.50708	-42.22	14.3
7.67738	-42.22	14.3
7.84769	-42.22	15.2
8.018	-42.22	14.3
8.18831	-42.22	14.3
8.35861	-42.22	17
8.52892	-42.22	15.2
8.69923	-42.22	17.9
8.86954	-42.22	17
9.03984	-42.22	21.5
9.21015	-42.22	21.5
9.38046	-42.22	21.5
9.55077	-42.22	21.5
9.72108	-42.22	21.5
9.89138	-42.22	21.5
10.0617	-42.22	21.5
10.232	-42.22	21.5
10.4023	-42.22	21.5
10.5726	-42.22	21.5
10.7429	-42.22	21.5
10.9132	-42.22	21.5
11.0835	-42.22	21.5
0.35416	-40.3526	21.5
0.52446	-40.3526	21.5
0.69477	-40.3526	21.5
0.86508	-40.3526	21.5
1.03539	-40.3526	21.5
1.20569	-40.3526	20.6
1.376	-40.3526	18.8
1.54631	-40.3526	16.1
1.71662	-40.3526	16.1
1.88692	-40.3526	15.2
2.05723	-40.3526	17.9
2.22754	-40.3526	17.9
2.39785	-40.3526	18.8
2.56816	-40.3526	18.8
2.73846	-40.3526	18.8
2.90877	-40.3526	20.6
3.07908	-40.3526	21.5
3.24939	-40.3526	21.5
3.41969	-40.3526	20.6
3.59	-40.3526	17.9
3.76031	-40.3526	21.5
3.93062	-40.3526	21.5
4.10092	-40.3526	18.8
4.27123	-40.3526	20.6
4.44154	-40.3526	18.8
4.61185	-40.3526	16.1
4.78215	-40.3526	15.2
4.95246	-40.3526	16.1
5.12277	-40.3526	15.2
5.29308	-40.3526	16.1
5.46338	-40.3526	16.1
5.63369	-40.3526	15.2
5.804	-40.3526	13.4
5.97431	-40.3526	13.4
6.14462	-40.3526	13.4
6.31492	-40.3526	14.3
6.48523	-40.3526	15.2
6.65554	-40.3526	15.2
6.82585	-40.3526	14.3
6.99615	-40.3526	13.4
7.16646	-40.3526	12.5
7.33677	-40.3526	13.4
7.50708	-40.3526	14.3
7.67738	-40.3526	12.5
7.84769	-40.3526	13.4
8.018	-40.3526	14.3
8.18831	-40.3526	14.3
8.35861	-40.3526	15.2
8.52892	-40.3526	16.1
8.69923	-40.3526	17
8.86954	-40.3526	16.1
9.03984	-40.3526	20.6
9.21015	-40.3526	20.6
9.38046	-40.3526	18.8
9.55077	-40.3526	21.5
9.72108	-40.3526	21.5
9.89138	-40.3526	21.5
10.0617	-40.3526	21.5
10.232	-40.3526	21.5
10.4023	-40.3526	21.5
10.5726	-40.3526	21.5
10.7429	-40.3526	21.5
10.9132	-40.3526	21.5
11.0835	-40.3526	21.5
0.35416	-38.4851	21.5
0.52446	-38.4851	21.5
0.69477	-38.4851	21.5
0.86508	-38.4851	21.5
1.03539	-38.4851	20.6
1.20569	-38.4851	18.8
1.376	-38.4851	15.2
1.54631	-38.4851	14.3
1.71662	-38.4851	13.4
1.88692	-38.4851	13.4
2.05723	-38.4851	14.3
2.22754	-38.4851	15.2
2.39785	-38.4851	18.8
2.56816	-38.4851	15.2
2.73846	-38.4851	16.1
2.90877	-38.4851	17
3.07908	-38.4851	20.6
3.24939	-38.4851	21.5
3.41969	-38.4851	18.8
3.59	-38.4851	21.5
3.76031	-38.4851	20.6
3.93062	-38.4851	20.6
4.10092	-38.4851	18.8
4.27123	-38.4851	18.8
4.44154	-38.4851	15.2
4.61185	-38.4851	16.1
4.78215	-38.4851	17.9
4.95246	-38.4851	14.3
5.12277	-38.4851	14.3
5.29308	-38.4851	14.3
5.46338	-38.4851	13.4
5.63369	-38.4851	13.4
5.804	-38.4851	12.5
5.97431	-38.4851	11.6
6.14462	-38.4851	12.5
6.31492	-38.4851	12.5
6.48523	-38.4851	13.4
6.65554	-38.4851	11.6
6.82585	-38.4851	12.5
6.99615	-38.4851	12.5
7.16646	-38.4851	11.6
7.33677	-38.4851	11.6
7.50708	-38.4851	12.5
7.67738	-38.4851	12.5
7.84769	-38.4851	11.6
8.018	-38.4851	11.6
8.18831	-38.4851	12.5
8.35861	-38.4851	13.4
8.52892	-38.4851	14.3
8.69923	-38.4851	15.2
8.86954	-38.4851	17
9.03984	-38.4851	21.5
9.21015	-38.4851	17
9.38046	-38.4851	21.5
9.55077	-38.4851	21.5
9.72108	-38.4851	21.5
9.89138	-38.4851	21.5
10.0617	-38.4851	21.5
10.232	-38.4851	20.6
10.4023	-38.4851	21.5
10.5726	-38.4851	21.5
10.7429	-38.4851	21.5
10.9132	-38.4851	21.5
11.0835	-38.4851	21.5
0.35416	-36.6176	21.5
0.52446	-36.6176	21.5
0.69477	-36.6176	21.5
0.86508	-36.6176	21.5
1.03539	-36.6176	21.5
1.20569	-36.6176	15.2
1.376	-36.6176	12.5
1.54631	-36.6176	13.4
1.71662	-36.6176	12.5
1.88692	-36.6176	11.6
2.05723	-36.6176	13.4
2.22754	-36.6176	11.6
2.39785	-36.6176	13.4
2.56816	-36.6176	14.3
2.73846	-36.6176	15.2
2.90877	-36.6176	14.3
3.07908	-36.6176	17.9
3.24939	-36.6176	18.8
3.41969	-36.6176	17.9
3.59	-36.6176	17
3.76031	-36.6176	20.6
3.93062	-36.6176	17.9
4.10092	-36.6176	17.9
4.27123	-36.6176	16.1
4.44154	-36.6176	15.2
4.61185	-36.6176	15.2
4.78215	-36.6176	13.4
4.95246	-36.6176	14.3
5.12277	-36.6176	13.4
5.29308	-36.6176	12.5
5.46338	-36.6176	11.6
5.63369	-36.6176	11.6
5.804	-36.6176	11.6
5.97431	-36.6176	11.6
6.14462	-36.6176	11.6
6.31492	-36.6176	11.6
6.48523	-36.6176	11.6
6.65554	-36.6176	11.6
6.82585	-36.6176	11.6
6.99615	-36.6176	11.6
7.16646	-36.6176	10.7
7.33677	-36.6176	11.6
7.50708	-36.6176	11.6
7.67738	-36.6176	11.6
7.84769	-36.6176	12.5
8.018	-36.6176	11.6
8.18831	-36.6176	14.3
8.35861	-36.6176	12.5
8.52892	-36.6176	14.3
8.69923	-36.6176	15.2
8.86954	-36.6176	15.2
9.03984	-36.6176	16.1
9.21015	-36.6176	16.1
9.38046	-36.6176	20.6
9.55077	-36.6176	17
9.72108	-36.6176	20.6
9.89138	-36.6176	18.8
10.0617	-36.6176	20.6
10.232	-36.6176	21.5
10.4023	-36.6176	21.5
10.5726	-36.6176	21.5
10.7429	-36.6176	21.5
10.9132	-36.6176	21.5
11.0835	-36.6176	21.5
0.35416	-34.7502	21.5
0.52446	-34.7502	21.5
0.69477	-34.7502	21.5
0.86508	-34.7502	21.5
1.03539	-34.7502	15.2
1.20569	-34.7502	13.4
1.376	-34.7502	11.6
1.54631	-34.7502	10.7
1.71662	-34.7502	10.7
1.88692	-34.7502	10.7
2.05723	-34.7502	10.7
2.22754	-34.7502	11.6
2.39785	-34.7502	10.7
2.56816	-34.7502	12.5
2.73846	-34.7502	12.5
2.90877	-34.7502	15.2
3.07908	-34.7502	13.4
3.24939	-34.7502	16.1
3.41969	-34.7502	15.2
3.59	-34.7502	17.9
3.76031	-34.7502	18.8
3.93062	-34.7502	14.3
4.10092	-34.7502	15.2
4.27123	-34.7502	15.2
4.44154	-34.7502	15.2
4.61185	-34.7502	12.5
4.78215	-34.7502	14.3
4.95246	-34.7502	13.4
5.12277	-34.7502	12.5
5.29308	-34.7502	11.6
5.46338	-34.7502	10.7
5.63369	-34.7502	9.85
5.804	-34.7502	9.85
5.97431	-34.7502	9.85
6.14462	-34.7502	10.7
6.31492	-34.7502	10.7
6.48523	-34.7502	10.7
6.65554	-34.7502	10.7
6.82585	-34.7502	9.85
6.99615	-34.7502	9.85
7.16646	-34.7502	10.7
7.33677	-34.7502	11.6
7.50708	-34.7502	11.6
7.67738	-34.7502	10.7
7.84769	-34.7502	10.7
8.018	-34.7502	10.7
8.18831	-34.7502	12.5
8.35861	-34.7502	12.5
8.52892	-34.7502	13.4
8.69923	-34.7502	15.2
8.86954	-34.7502	17
9.03984	-34.7502	17.9
9.21015	-34.7502	21.5
9.38046	-34.7502	18.8
9.55077	-34.7502	21.5
9.72108	-34.7502	20.6
9.89138	-34.7502	20.6
10.0617	-34.7502	21.5
10.232	-34.7502	21.5
10.4023	-34.7502	21.5
10.5726	-34.7502	21.5
10.7429	-34.7502	21.5
10.9132	-34.7502	21.5
11.0835	-34.7502	21.5
0.35416	-32.8827	21.5
0.52446	-32.8827	21.5
0.69477	-32.8827	21.5
0.86508	-32.8827	20.6
1.03539	-32.8827	16.1
1.20569	-32.8827	12.5
1.376	-32.8827	8.96
1.54631	-32.8827	8.96
1.71662	-32.8827	8.06
1.88692	-32.8827	8.96
2.05723	-32.8827	8.96
2.22754	-32.8827	9.85
2.39785	-32.8827	9.85
2.56816	-32.8827	9.85
2.73846	-32.8827	11.6
2.90877	-32.8827	12.5
3.07908	-32.8827	13.4
3.24939	-32.8827	13.4
3.41969	-32.8827	14.3
3.59	-32.8827	15.2
3.76031	-32.8827	15.2
3.93062	-32.8827	13.4
4.10092	-32.8827	15.2
4.27123	-32.8827	14.3
4.44154	-32.8827	13.4
4.61185	-32.8827	13.4
4.78215	-32.8827	11.6
4.95246	-32.8827	11.6
5.12277	-32.8827	11.6
5.29308	-32.8827	9.85
5.46338	-32.8827	10.7
5.63369	-32.8827	9.85
5.804	-32.8827	8.96
5.97431	-32.8827	9.85
6.14462	-32.8827	8.96
6.31492	-32.8827	9.85
6.48523	-32.8827	9.85
6.65554	-32.8827	9.85
6.82585	-32.8827	10.7
6.99615	-32.8827	10.7
7.16646	-32.8827	10.7
7.33677	-32.8827	9.85
7.50708	-32.8827	9.85
7.67738	-32.8827	10.7
7.84769	-32.8827	10.7
8.018	-32.8827	11.6
8.18831	-32.8827	11.6
8.35861	-32.8827	11.6
8.52892	-32.8827	12.5
8.69923	-32.8827	13.4
8.86954	-32.8827	15.2
9.03984	-32.8827	15.2
9.21015	-32.8827	15.2
9.38046	-32.8827	20.6
9.55077	-32.8827	21.5
9.72108	-32.8827	21.5
9.89138	-32.8827	20.6
10.0617	-32.8827	21.5
10.232	-32.8827	21.5
10.4023	-32.8827	21.5
10.5726	-32.8827	21.5
10.7429	-32.8827	21.5
10.9132	-32.8827	21.5
11.0835	-32.8827	21.5
0.35416	-31.0153	21.5
0.52446	-31.0153	21.5
0.69477	-31.0153	21.5
0.86508	-31.0153	16.1
1.03539	-31.0153	14.3
1.20569	-31.0153	9.85
1.376	-31.0153	8.06
1.54631	-31.0153	8.06
1.71662	-31.0153	7.17
1.88692	-31.0153	7.17
2.05723	-31.0153	8.06
2.22754	-31.0153	8.06
2.39785	-31.0153	8.96
2.56816	-31.0153	8.96
2.73846	-31.0153	8.96
2.90877	-31.0153	10.7
3.07908	-31.0153	10.7
3.24939	-31.0153	12.5
3.41969	-31.0153	11.6
3.59	-31.0153	12.5
3.76031	-31.0153	13.4
3.93062	-31.0153	12.5
4.10092	-31.0153	12.5
4.27123	-31.0153	12.5
4.44154	-31.0153	12.5
4.61185	-31.0153	11.6
4.78215	-31.0153	11.6
4.95246	-31.0153	10.7
5.12277	-31.0153	9.85
5.29308	-31.0153	9.85
5.46338	-31.0153	8.96
5.63369	-31.0153	8.96
5.804	-31.0153	8.06
5.97431	-31.0153	8.96
6.14462	-31.0153	8.96
6.31492	-31.0153	8.96
6.48523	-31.0153	8.96
6.65554	-31.0153	9.85
6.82585	-31.0153	9.85
6.99615	-31.0153	9.85
7.16646	-31.0153	9.85
7.33677	-31.0153	9.85
7.50708	-31.0153	9.85
7.67738	-31.0153	9.85
7.84769	-31.0153	10.7
8.018	-31.0153	9.85
8.18831	-31.0153	11.6
8.35861	-31.0153	12.5
8.52892	-31.0153	12.5
8.69923	-31.0153	14.3
8.86954	-31.0153	14.3
9.03984	-31.0153	20.6
9.21015	-31.0153	20.6
9.38046	-31.0153	18.8
9.55077	-31.0153	17.9
9.72108	-31.0153	20.6
9.89138	-31.0153	21.5
10.0617	-31.0153	21.5
10.232	-31.0153	21.5
10.4023	-31.0153	21.5
10.5726	-31.0153	21.5
10.7429	-31.0153	21.5
10.9132	-31.0153	21.5
11.0835	-31.0153	21.5
0.35416	-29.1478	21.5
0.52446	-29.1478	21.5
0.69477	-29.1478	21.5
0.86508	-29.1478	21.5
1.03539	-29.1478	12.5
1.20569	-29.1478	8.06
1.376	-29.1478	7.17
1.54631	-29.1478	6.27
1.71662	-29.1478	6.27
1.88692	-29.1478	6.27
2.05723	-29.1478	7.17
2.22754	-29.1478	7.17
2.39785	-29.1478	7.17
2.56816	-29.1478	8.06
2.73846	-29.1478	8.96
2.90877	-29.1478	8.96
3.07908	-29.1478	9.85
3.24939	-29.1478	10.7
3.41969	-29.1478	11.6
3.59	-29.1478	11.6
3.76031	-29.1478	13.4
3.93062	-29.1478	11.6
4.10092	-29.1478	11.6
4.27123	-29.1478	11.6
4.44154	-29.1478	11.6
4.61185	-29.1478	10.7
4.78215	-29.1478	10.7
4.95246	-29.1478	9.85
5.12277	-29.1478	8.96
5.29308	-29.1478	8.96
5.46338	-29.1478	8.06
5.63369	-29.1478	7.17
5.804	-29.1478	7.17
5.97431	-29.1478	8.06
6.14462	-29.1478	8.06
6.31492	-29.1478	8.06
6.48523	-29.1478	8.96
6.65554	-29.1478	8.96
6.82585	-29.1478	8.96
6.99615	-29.1478	8.96
7.16646	-29.1478	8.96
7.33677	-29.1478	9.85
7.50708	-29.1478	9.85
7.67738	-29.1478	9.85
7.84769	-29.1478	9.85
8.018	-29.1478	10.7
8.18831	-29.1478	10.7
8.35861	-29.1478	11.6
8.52892	-29.1478	13.4
8.69923	-29.1478	14.3
8.86954	-29.1478	15.2
9.03984	-29.1478	16.1
9.21015	-29.1478	16.1
9.38046	-29.1478	18.8
9.55077	-29.1478	17.9
9.72108	-29.1478	20.6
9.89138	-29.1478	21.5
10.0617	-29.1478	21.5
10.232	-29.1478	21.5
10.4023	-29.1478	21.5
10.5726	-29.1478	21.5
10.7429	-29.1478	21.5
10.9132	-29.1478	21.5
11.0835	-29.1478	21.5
0.35416	-27.2804	21.5
0.52446	-27.2804	21.5
0.69477	-27.2804	21.5
0.86508	-27.2804	17.9
1.03539	-27.2804	12.5
1.20569	-27.2804	8.06
1.376	-27.2804	6.27
1.54631	-27.2804	5.37
1.71662	-27.2804	5.37
1.88692	-27.2804	5.37
2.05723	-27.2804	5.37
2.22754	-27.2804	6.27
2.39785	-27.2804	6.27
2.56816	-27.2804	7.17
2.73846	-27.2804	7.17
2.90877	-27.2804	8.06
3.07908	-27.2804	8.96
3.24939	-27.2804	8.96
3.41969	-27.2804	9.85
3.59	-27.2804	10.7
3.76031	-27.2804	10.7
3.93062	-27.2804	10.7
4.10092	-27.2804	10.7
4.27123	-27.2804	10.7
4.44154	-27.2804	9.85
4.61185	-27.2804	9.85
4.78215	-27.2804	8.96
4.95246	-27.2804	8.96
5.12277	-27.2804	8.06
5.29308	-27.2804	7.17
5.46338	-27.2804	7.17
5.63369	-27.2804	7.17
5.804	-27.2804	7.17
5.97431	-27.2804	7.17
6.14462	-27.2804	7.17
6.31492	-27.2804	8.06
6.48523	-27.2804	8.96
6.65554	-27.2804	8.96
6.82585	-27.2804	8.96
6.99615	-27.2804	8.96
7.16646	-27.2804	8.96
7.33677	-27.2804	8.96
7.50708	-27.2804	8.96
7.67738	-27.2804	8.96
7.84769	-27.2804	9.85
8.018	-27.2804	10.7
8.18831	-27.2804	10.7
8.35861	-27.2804	10.7
8.52892	-27.2804	13.4
8.69923	-27.2804	13.4
8.86954	-27.2804	14.3
9.03984	-27.2804	14.3
9.21015	-27.2804	15.2
9.38046	-27.2804	17
9.55077	-27.2804	17
9.72108	-27.2804	20.6
9.89138	-27.2804	21.5
10.0617	-27.2804	21.5
10.232	-27.2804	21.5
10.4023	-27.2804	21.5
10.5726	-27.2804	21.5
10.7429	-27.2804	21.5
10.9132	-27.2804	21.5
11.0835	-27.2804	21.5
0.35416	-25.4129	21.5
0.52446	-25.4129	21.5
0.69477	-25.4129	21.5
0.86508	-25.4129	17.9
1.03539	-25.4129	12.5
1.20569	-25.4129	7.17
1.376	-25.4129	5.37
1.54631	-25.4129	5.37
1.71662	-25.4129	4.48
1.88692	-25.4129	4.48
2.05723	-25.4129	4.48
2.22754	-25.4129	5.37
2.39785	-25.4129	5.37
2.56816	-25.4129	6.27
2.73846	-25.4129	6.27
2.90877	-25.4129	7.17
3.07908	-25.4129	8.06
3.24939	-25.4129	8.06
3.41969	-25.4129	8.06
3.59	-25.4129	9.85
3.76031	-25.4129	9.85
3.93062	-25.4129	9.85
4.10092	-25.4129	8.96
4.27123	-25.4129	9.85
4.44154	-25.4129	8.96
4.61185	-25.4129	8.96
4.78215	-25.4129	8.06
4.95246	-25.4129	8.06
5.12277	-25.4129	7.17
5.29308	-25.4129	7.17
5.46338	-25.4129	6.27
5.63369	-25.4129	6.27
5.804	-25.4129	6.27
5.97431	-25.4129	7.17
6.14462	-25.4129	7.17
6.31492	-25.4129	8.06
6.48523	-25.4129	8.06
6.65554	-25.4129	8.06
6.82585	-25.4129	8.96
6.99615	-25.4129	9.85
7.16646	-25.4129	8.96
7.33677	-25.4129	8.96
7.50708	-25.4129	8.96
7.67738	-25.4129	8.96
7.84769	-25.4129	9.85
8.018	-25.4129	9.85
8.18831	-25.4129	10.7
8.35861	-25.4129	11.6
8.52892	-25.4129	12.5
8.69923	-25.4129	12.5
8.86954	-25.4129	14.3
9.03984	-25.4129	14.3
9.21015	-25.4129	16.1
9.38046	-25.4129	21.5
9.55077	-25.4129	21.5
9.72108	-25.4129	17.9
9.89138	-25.4129	20.6
10.0617	-25.4129	21.5
10.232	-25.4129	21.5
10.4023	-25.4129	21.5
10.5726	-25.4129	21.5
10.7429	-25.4129	21.5
10.9132	-25.4129	21.5
11.0835	-25.4129	21.5
0.35416	-23.5455	21.5
0.52446	-23.5455	21.5
0.69477	-23.5455	21.5
0.86508	-23.5455	20.6
1.03539	-23.5455	11.6
1.20569	-23.5455	7.17
1.376	-23.5455	5.37
1.54631	-23.5455	4.48
1.71662	-23.5455	3.58
1.88692	-23.5455	3.58
2.05723	-23.5455	4.48
2.22754	-23.5455	4.48
2.39785	-23.5455	4.48
2.56816	-23.5455	5.37
2.73846	-23.5455	5.37
2.90877	-23.5455	6.27
3.07908	-23.5455	7.17
3.24939	-23.5455	7.17
3.41969	-23.5455	7.17
3.59	-23.5455	8.06
3.76031	-23.5455	8.96
3.93062	-23.5455	8.96
4.10092	-23.5455	8.96
4.27123	-23.5455	8.96
4.44154	-23.5455	8.06
4.61185	-23.5455	8.06
4.78215	-23.5455	7.17
4.95246	-23.5455	6.27
5.12277	-23.5455	6.27
5.29308	-23.5455	6.27
5.46338	-23.5455	6.27
5.63369	-23.5455	6.27
5.804	-23.5455	5.37
5.97431	-23.5455	6.27
6.14462	-23.5455	6.27
6.31492	-23.5455	7.17
6.48523	-23.5455	8.06
6.65554	-23.5455	8.06
6.82585	-23.5455	8.06
6.99615	-23.5455	8.96
7.16646	-23.5455	8.96
7.33677	-23.5455	8.96
7.50708	-23.5455	8.96
7.67738	-23.5455	8.96
7.84769	-23.5455	9.85
8.018	-23.5455	10.7
8.18831	-23.5455	10.7
8.35861	-23.5455	10.7
8.52892	-23.5455	10.7
8.69923	-23.5455	11.6
8.86954	-23.5455	13.4
9.03984	-23.5455	15.2
9.21015	-23.5455	15.2
9.38046	-23.5455	17
9.55077	-23.5455	18.8
9.72108	-23.5455	17.9
9.89138	-23.5455	20.6
10.0617	-23.5455	21.5
10.232	-23.5455	21.5
10.4023	-23.5455	21.5
10.5726	-23.5455	21.5
10.7429	-23.5455	21.5
10.9132	-23.5455	21.5
11.0835	-23.5455	21.5
0.35416	-21.678	21.5
0.52446	-21.678	21.5
0.69477	-21.678	21.5
0.86508	-21.678	17.9
1.03539	-21.678	12.5
1.20569	-21.678	6.27
1.376	-21.678	4.48
1.54631	-21.678	3.58
1.71662	-21.678	3.58
1.88692	-21.678	3.58
2.05723	-21.678	3.58
2.22754	-21.678	4.48
2.39785	-21.678	4.48
2.56816	-21.678	4.48
2.73846	-21.678	5.37
2.90877	-21.678	5.37
3.07908	-21.678	6.27
3.24939	-21.678	6.27
3.41969	-21.678	7.17
3.59	-21.678	7.17
3.76031	-21.678	8.06
3.93062	-21.678	8.06
4.10092	-21.678	8.06
4.27123	-21.678	8.06
4.44154	-21.678	7.17
4.61185	-21.678	7.17
4.78215	-21.678	6.27
4.95246	-21.678	6.27
5.12277	-21.678	6.27
5.29308	-21.678	5.37
5.46338	-21.678	5.37
5.63369	-21.678	5.37
5.804	-21.678	5.37
5.97431	-21.678	5.37
6.14462	-21.678	6.27
6.31492	-21.678	7.17
6.48523	-21.678	7.17
6.65554	-21.678	8.06
6.82585	-21.678	8.96
6.99615	-21.678	8.96
7.16646	-21.678	8.06
7.33677	-21.678	8.96
7.50708	-21.678	8.96
7.67738	-21.678	8.96
7.84769	-21.678	9.85
8.018	-21.678	9.85
8.18831	-21.678	10.7
8.35861	-21.678	10.7
8.52892	-21.678	10.7
8.69923	-21.678	12.5
8.86954	-21.678	12.5
9.03984	-21.678	13.4
9.21015	-21.678	14.3
9.38046	-21.678	15.2
9.55077	-21.678	17
9.72108	-21.678	17.9
9.89138	-21.678	17.9
10.0617	-21.678	21.5
10.232	-21.678	20.6
10.4023	-21.678	21.5
10.5726	-21.678	21.5
10.7429	-21.678	21.5
10.9132	-21.678	21.5
11.0835	-21.678	21.5
0.35416	-19.8105	21.5
0.52446	-19.8105	21.5
0.69477	-19.8105	21.5
0.86508	-19.8105	17.9
1.03539	-19.8105	11.6
1.20569	-19.8105	6.27
1.376	-19.8105	4.48
1.54631	-19.8105	3.58
1.71662	-19.8105	2.69
1.88692	-19.8105	2.69
2.05723	-19.8105	3.58
2.22754	-19.8105	3.58
2.39785	-19.8105	3.58
2.56816	-19.8105	4.48
2.73846	-19.8105	4.48
2.90877	-19.8105	5.37
3.07908	-19.8105	5.37
3.24939	-19.8105	5.37
3.41969	-19.8105	6.27
3.59	-19.8105	7.17
3.76031	-19.8105	7.17
3.93062	-19.8105	7.17
4.10092	-19.8105	7.17
4.27123	-19.8105	8.06
4.44154	-19.8105	7.17
4.61185	-19.8105	7.17
4.78215	-19.8105	6.27
4.95246	-19.8105	6.27
5.12277	-19.8105	5.37
5.29308	-19.8105	5.37
5.46338	-19.8105	5.37
5.63369	-19.8105	5.37
5.804	-19.8105	5.37
5.97431	-19.8105	5.37
6.14462	-19.8105	6.27
6.31492	-19.8105	6.27
6.48523	-19.8105	7.17
6.65554	-19.8105	8.06
6.82585	-19.8105	8.06
6.99615	-19.8105	8.96
7.16646	-19.8105	8.96
7.33677	-19.8105	8.06
7.50708	-19.8105	8.96
7.67738	-19.8105	8.96
7.84769	-19.8105	8.96
8.018	-19.8105	9.85
8.18831	-19.8105	9.85
8.35861	-19.8105	10.7
8.52892	-19.8105	11.6
8.69923	-19.8105	12.5
8.86954	-19.8105	12.5
9.03984	-19.8105	16.1
9.21015	-19.8105	16.1
9.38046	-19.8105	15.2
9.55077	-19.8105	15.2
9.72108	-19.8105	16.1
9.89138	-19.8105	17.9
10.0617	-19.8105	18.8
10.232	-19.8105	21.5
10.4023	-19.8105	21.5
10.5726	-19.8105	21.5
10.7429	-19.8105	21.5
10.9132	-19.8105	21.5
11.0835	-19.8105	21.5
0.35416	-17.9431	21.5
0.52446	-17.9431	21.5
0.69477	-17.9431	21.5
0.86508	-17.9431	18.8
1.03539	-17.9431	10.7
1.20569	-17.9431	5.37
1.376	-17.9431	3.58
1.54631	-17.9431	3.58
1.71662	-17.9431	2.69
1.88692	-17.9431	2.69
2.05723	-17.9431	2.69
2.22754	-17.9431	3.58
2.39785	-17.9431	3.58
2.56816	-17.9431	3.58
2.73846	-17.9431	4.48
2.90877	-17.9431	4.48
3.07908	-17.9431	4.48
3.24939	-17.9431	5.37
3.41969	-17.9431	5.37
3.59	-17.9431	6.27
3.76031	-17.9431	7.17
3.93062	-17.9431	7.17
4.10092	-17.9431	7.17
4.27123	-17.9431	7.17
4.44154	-17.9431	7.17
4.61185	-17.9431	6.27
4.78215	-17.9431	6.27
4.95246	-17.9431	5.37
5.12277	-17.9431	4.48
5.29308	-17.9431	4.48
5.46338	-17.9431	4.48
5.63369	-17.9431	4.48
5.804	-17.9431	4.48
5.97431	-17.9431	5.37
6.14462	-17.9431	5.37
6.31492	-17.9431	6.27
6.48523	-17.9431	7.17
6.65554	-17.9431	7.17
6.82585	-17.9431	8.06
6.99615	-17.9431	8.06
7.16646	-17.9431	8.06
7.33677	-17.9431	8.06
7.50708	-17.9431	8.06
7.67738	-17.9431	8.96
7.84769	-17.9431	8.96
8.018	-17.9431	9.85
8.18831	-17.9431	9.85
8.35861	-17.9431	10.7
8.52892	-17.9431	11.6
8.69923	-17.9431	10.7
8.86954	-17.9431	12.5
9.03984	-17.9431	15.2
9.21015	-17.9431	13.4
9.38046	-17.9431	15.2
9.55077	-17.9431	16.1
9.72108	-17.9431	17.9
9.89138	-17.9431	17
10.0617	-17.9431	18.8
10.232	-17.9431	21.5
10.4023	-17.9431	21.5
10.5726	-17.9431	21.5
10.7429	-17.9431	21.5
10.9132	-17.9431	21.5
11.0835	-17.9431	21.5
0.35416	-16.0756	21.5
0.52446	-16.0756	18.8
0.69477	-16.0756	15.2
0.86508	-16.0756	14.3
1.03539	-16.0756	9.85
1.20569	-16.0756	5.37
1.376	-16.0756	3.58
1.54631	-16.0756	2.69
1.71662	-16.0756	2.69
1.88692	-16.0756	2.69
2.05723	-16.0756	2.69
2.22754	-16.0756	2.69
2.39785	-16.0756	2.69
2.56816	-16.0756	3.58
2.73846	-16.0756	3.58
2.90877	-16.0756	3.58
3.07908	-16.0756	4.48
3.24939	-16.0756	4.48
3.41969	-16.0756	5.37
3.59	-16.0756	5.37
3.76031	-16.0756	6.27
3.93062	-16.0756	6.27
4.10092	-16.0756	6.27
4.27123	-16.0756	6.27
4.44154	-16.0756	6.27
4.61185	-16.0756	6.27
4.78215	-16.0756	5.37
4.95246	-16.0756	5.37
5.12277	-16.0756	4.48
5.29308	-16.0756	4.48
5.46338	-16.0756	4.48
5.63369	-16.0756	4.48
5.804	-16.0756	4.48
5.97431	-16.0756	4.48
6.14462	-16.0756	5.37
6.31492	-16.0756	6.27
6.48523	-16.0756	6.27
6.65554	-16.0756	7.17
6.82585	-16.0756	7.17
6.99615	-16.0756	7.17
7.16646	-16.0756	8.06
7.33677	-16.0756	8.06
7.50708	-16.0756	8.06
7.67738	-16.0756	8.06
7.84769	-16.0756	8.96
8.018	-16.0756	8.96
8.18831	-16.0756	9.85
8.35861	-16.0756	10.7
8.52892	-16.0756	10.7
8.69923	-16.0756	11.6
8.86954	-16.0756	12.5
9.03984	-16.0756	14.3
9.21015	-16.0756	16.1
9.38046	-16.0756	17.9
9.55077	-16.0756	16.1
9.72108	-16.0756	20.6
9.89138	-16.0756	20.6
10.0617	-16.0756	21.5
10.232	-16.0756	21.5
10.4023	-16.0756	21.5
10.5726	-16.0756	21.5
10.7429	-16.0756	21.5
10.9132	-16.0756	21.5
11.0835	-16.0756	21.5
0.35416	-14.2082	21.5
0.52446	-14.2082	17.9
0.69477	-14.2082	13.4
0.86508	-14.2082	13.4
1.03539	-14.2082	9.85
1.20569	-14.2082	5.37
1.376	-14.2082	3.58
1.54631	-14.2082	2.69
1.71662	-14.2082	1.79
1.88692	-14.2082	1.79
2.05723	-14.2082	1.79
2.22754	-14.2082	2.69
2.39785	-14.2082	2.69
2.56816	-14.2082	2.69
2.73846	-14.2082	3.58
2.90877	-14.2082	3.58
3.07908	-14.2082	3.58
3.24939	-14.2082	4.48
3.41969	-14.2082	5.37
3.59	-14.2082	5.37
3.76031	-14.2082	5.37
3.93062	-14.2082	6.27
4.10092	-14.2082	5.37
4.27123	-14.2082	6.27
4.44154	-14.2082	6.27
4.61185	-14.2082	5.37
4.78215	-14.2082	5.37
4.95246	-14.2082	4.48
5.12277	-14.2082	4.48
5.29308	-14.2082	4.48
5.46338	-14.2082	3.58
5.63369	-14.2082	3.58
5.804	-14.2082	4.48
5.97431	-14.2082	4.48
6.14462	-14.2082	4.48
6.31492	-14.2082	5.37
6.48523	-14.2082	6.27
6.65554	-14.2082	6.27
6.82585	-14.2082	7.17
6.99615	-14.2082	7.17
7.16646	-14.2082	8.06
7.33677	-14.2082	7.17
7.50708	-14.2082	8.06
7.67738	-14.2082	8.06
7.84769	-14.2082	8.06
8.018	-14.2082	8.96
8.18831	-14.2082	8.96
8.35861	-14.2082	9.85
8.52892	-14.2082	10.7
8.69923	-14.2082	12.5
8.86954	-14.2082	12.5
9.03984	-14.2082	14.3
9.21015	-14.2082	15.2
9.38046	-14.2082	16.1
9.55077	-14.2082	17.9
9.72108	-14.2082	18.8
9.89138	-14.2082	20.6
10.0617	-14.2082	20.6
10.232	-14.2082	21.5
10.4023	-14.2082	21.5
10.5726	-14.2082	21.5
10.7429	-14.2082	21.5
10.9132	-14.2082	21.5
11.0835	-14.2082	21.5
0.35416	-12.3407	18.8
0.52446	-12.3407	15.2
0.69477	-12.3407	11.6
0.86508	-12.3407	11.6
1.03539	-12.3407	8.96
1.20569	-12.3407	5.37
1.376	-12.3407	2.69
1.54631	-12.3407	1.79
1.71662	-12.3407	1.79
1.88692	-12.3407	1.79
2.05723	-12.3407	1.79
2.22754	-12.3407	1.79
2.39785	-12.3407	2.69
2.56816	-12.3407	2.69
2.73846	-12.3407	2.69
2.90877	-12.3407	3.58
3.07908	-12.3407	3.58
3.24939	-12.3407	4.48
3.41969	-12.3407	4.48
3.59	-12.3407	5.37
3.76031	-12.3407	5.37
3.93062	-12.3407	5.37
4.10092	-12.3407	5.37
4.27123	-12.3407	5.37
4.44154	-12.3407	5.37
4.61185	-12.3407	5.37
4.78215	-12.3407	4.48
4.95246	-12.3407	4.48
5.12277	-12.3407	4.48
5.29308	-12.3407	3.58
5.46338	-12.3407	3.58
5.63369	-12.3407	3.58
5.804	-12.3407	3.58
5.97431	-12.3407	4.48
6.14462	-12.3407	4.48
6.31492	-12.3407	5.37
6.48523	-12.3407	6.27
6.65554	-12.3407	6.27
6.82585	-12.3407	6.27
6.99615	-12.3407	7.17
7.16646	-12.3407	6.27
7.33677	-12.3407	7.17
7.50708	-12.3407	7.17
7.67738	-12.3407	7.17
7.84769	-12.3407	8.06
8.018	-12.3407	8.96
8.18831	-12.3407	8.96
8.35861	-12.3407	9.85
8.52892	-12.3407	10.7
8.69923	-12.3407	12.5
8.86954	-12.3407	12.5
9.03984	-12.3407	13.4
9.21015	-12.3407	15.2
9.38046	-12.3407	17
9.55077	-12.3407	17
9.72108	-12.3407	21.5
9.89138	-12.3407	21.5
10.0617	-12.3407	21.5
10.232	-12.3407	21.5
10.4023	-12.3407	21.5
10.5726	-12.3407	21.5
10.7429	-12.3407	21.5
10.9132	-12.3407	21.5
11.0835	-12.3407	21.5
0.35416	-10.4733	21.5
0.52446	-10.4733	11.6
0.69477	-10.4733	8.96
0.86508	-10.4733	10.7
1.03539	-10.4733	8.06
1.20569	-10.4733	4.48
1.376	-10.4733	2.69
1.54631	-10.4733	1.79
1.71662	-10.4733	0.896
1.88692	-10.4733	0.896
2.05723	-10.4733	0.896
2.22754	-10.4733	1.79
2.39785	-10.4733	1.79
2.56816	-10.4733	1.79
2.73846	-10.4733	2.69
2.90877	-10.4733	2.69
3.07908	-10.4733	3.58
3.24939	-10.4733	3.58
3.41969	-10.4733	3.58
3.59	-10.4733	4.48
3.76031	-10.4733	4.48
3.93062	-10.4733	5.37
4.10092	-10.4733	5.37
4.27123	-10.4733	5.37
4.44154	-10.4733	5.37
4.61185	-10.4733	4.48
4.78215	-10.4733	4.48
4.95246	-10.4733	4.48
5.12277	-10.4733	3.58
5.29308	-10.4733	3.58
5.46338	-10.4733	3.58
5.63369	-10.4733	3.58
5.804	-10.4733	3.58
5.97431	-10.4733	3.58
6.14462	-10.4733	4.48
6.31492	-10.4733	4.48
6.48523	-10.4733	5.37
6.65554	-10.4733	5.37
6.82585	-10.4733	6.27
6.99615	-10.4733	6.27
7.16646	-10.4733	6.27
7.33677	-10.4733	6.27
7.50708	-10.4733	7.17
7.67738	-10.4733	7.17
7.84769	-10.4733	8.06
8.018	-10.4733	8.96
8.18831	-10.4733	8.96
8.35861	-10.4733	9.85
8.52892	-10.4733	11.6
8.69923	-10.4733	10.7
8.86954	-10.4733	12.5
9.03984	-10.4733	13.4
9.21015	-10.4733	14.3
9.38046	-10.4733	16.1
9.55077	-10.4733	15.2
9.72108	-10.4733	20.6
9.89138	-10.4733	21.5
10.0617	-10.4733	21.5
10.232	-10.4733	21.5
10.4023	-10.4733	21.5
10.5726	-10.4733	21.5
10.7429	-10.4733	21.5
10.9132	-10.4733	21.5
11.0835	-10.4733	21.5
0.35416	-8.60581	21.5
0.52446	-8.60581	9.85
0.69477	-8.60581	8.06
0.86508	-8.60581	8.06
1.03539	-8.60581	7.17
1.20569	-8.60581	4.48
1.376	-8.60581	2.69
1.54631	-8.60581	0.896
1.71662	-8.60581	0.896
1.88692	-8.60581	0.896
2.05723	-8.60581	0.896
2.22754	-8.60581	0.896
2.39785	-8.60581	1.79
2.56816	-8.60581	1.79
2.73846	-8.60581	1.79
2.90877	-8.60581	2.69
3.07908	-8.60581	2.69
3.24939	-8.60581	3.58
3.41969	-8.60581	3.58
3.59	-8.60581	4.48
3.76031	-8.60581	4.48
3.93062	-8.60581	4.48
4.10092	-8.60581	4.48
4.27123	-8.60581	4.48
4.44154	-8.60581	4.48
4.61185	-8.60581	4.48
4.78215	-8.60581	4.48
4.95246	-8.60581	3.58
5.12277	-8.60581	3.58
5.29308	-8.60581	2.69
5.46338	-8.60581	2.69
5.63369	-8.60581	2.69
5.804	-8.60581	2.69
5.97431	-8.60581	3.58
6.14462	-8.60581	3.58
6.31492	-8.60581	4.48
6.48523	-8.60581	5.37
6.65554	-8.60581	5.37
6.82585	-8.60581	5.37
6.99615	-8.60581	6.27
7.16646	-8.60581	6.27
7.33677	-8.60581	7.17
7.50708	-8.60581	6.27
7.67738	-8.60581	7.17
7.84769	-8.60581	7.17
8.018	-8.60581	8.06
8.18831	-8.60581	8.06
8.35861	-8.60581	9.85
8.52892	-8.60581	10.7
8.69923	-8.60581	11.6
8.86954	-8.60581	12.5
9.03984	-8.60581	13.4
9.21015	-8.60581	15.2
9.38046	-8.60581	16.1
9.55077	-8.60581	21.5
9.72108	-8.60581	20.6
9.89138	-8.60581	21.5
10.0617	-8.60581	20.6
10.232	-8.60581	20.6
10.4023	-8.60581	21.5
10.5726	-8.60581	21.5
10.7429	-8.60581	21.5
10.9132	-8.60581	21.5
11.0835	-8.60581	21.5
0.35416	-6.73835	20.6
0.52446	-6.73835	8.96
0.69477	-6.73835	6.27
0.86508	-6.73835	7.17
1.03539	-6.73835	7.17
1.20569	-6.73835	3.58
1.376	-6.73835	1.79
1.54631	-6.73835	0.896
1.71662	-6.73835	0.896
1.88692	-6.73835	0.896
2.05723	-6.73835	0.896
2.22754	-6.73835	0.896
2.39785	-6.73835	0.896
2.56816	-6.73835	1.79
2.73846	-6.73835	1.79
2.90877	-6.73835	1.79
3.07908	-6.73835	2.69
3.24939	-6.73835	2.69
3.41969	-6.73835	2.69
3.59	-6.73835	3.58
3.76031	-6.73835	3.58
3.93062	-6.73835	4.48
4.10092	-6.73835	4.48
4.27123	-6.73835	4.48
4.44154	-6.73835	4.48
4.61185	-6.73835	4.48
4.78215	-6.73835	3.58
4.95246	-6.73835	3.58
5.12277	-6.73835	2.69
5.29308	-6.73835	2.69
5.46338	-6.73835	2.69
5.63369	-6.73835	2.69
5.804	-6.73835	2.69
5.97431	-6.73835	2.69
6.14462	-6.73835	3.58
6.31492	-6.73835	3.58
6.48523	-6.73835	4.48
6.65554	-6.73835	5.37
6.82585	-6.73835	5.37
6.99615	-6.73835	5.37
7.16646	-6.73835	6.27
7.33677	-6.73835	6.27
7.50708	-6.73835	6.27
7.67738	-6.73835	6.27
7.84769	-6.73835	7.17
8.018	-6.73835	8.06
8.18831	-6.73835	8.06
8.35861	-6.73835	9.85
8.52892	-6.73835	9.85
8.69923	-6.73835	10.7
8.86954	-6.73835	12.5
9.03984	-6.73835	13.4
9.21015	-6.73835	15.2
9.38046	-6.73835	16.1
9.55077	-6.73835	20.6
9.72108	-6.73835	20.6
9.89138	-6.73835	20.6
10.0617	-6.73835	21.5
10.232	-6.73835	21.5
10.4023	-6.73835	21.5
10.5726	-6.73835	21.5
10.7429	-6.73835	21.5
10.9132	-6.73835	21.5
11.0835	-6.73835	21.5
0.35416	-4.8709	20.6
0.52446	-4.8709	8.96
0.69477	-4.8709	5.37
0.86508	-4.8709	7.17
1.03539	-4.8709	5.37
1.20569	-4.8709	3.58
1.376	-4.8709	1.79
1.54631	-4.8709	0.896
1.71662	-4.8709	0
1.88692	-4.8709	0
2.05723	-4.8709	0
2.22754	-4.8709	0.896
2.39785	-4.8709	0.896
2.56816	-4.8709	0.896
2.73846	-4.8709	1.79
2.90877	-4.8709	1.79
3.07908	-4.8709	1.79
3.24939	-4.8709	1.79
3.41969	-4.8709	2.69
3.59	-4.8709	3.58
3.76031	-4.8709	3.58
3.93062	-4.8709	4.48
4.10092	-4.8709	4.48
4.27123	-4.8709	4.48
4.44154	-4.8709	4.48
4.61185	-4.8709	3.58
4.78215	-4.8709	3.58
4.95246	-4.8709	2.69
5.12277	-4.8709	2.69
5.29308	-4.8709	1.79
5.46338	-4.8709	1.79
5.63369	-4.8709	1.79
5.804	-4.8709	1.79
5.97431	-4.8709	2.69
6.14462	-4.8709	2.69
6.31492	-4.8709	3.58
6.48523	-4.8709	4.48
6.65554	-4.8709	4.48
6.82585	-4.8709	5.37
6.99615	-4.8709	5.37
7.16646	-4.8709	5.37
7.33677	-4.8709	6.27
7.50708	-4.8709	6.27
7.67738	-4.8709	6.27
7.84769	-4.8709	7.17
8.018	-4.8709	7.17
8.18831	-4.8709	8.06
8.35861	-4.8709	8.96
8.52892	-4.8709	9.85
8.69923	-4.8709	11.6
8.86954	-4.8709	12.5
9.03984	-4.8709	13.4
9.21015	-4.8709	15.2
9.38046	-4.8709	16.1
9.55077	-4.8709	18.8
9.72108	-4.8709	20.6
9.89138	-4.8709	18.8
10.0617	-4.8709	20.6
10.232	-4.8709	21.5
10.4023	-4.8709	21.5
10.5726	-4.8709	21.5
10.7429	-4.8709	21.5
10.9132	-4.8709	21.5
11.0835	-4.8709	21.5
0.35416	-3.00344	18.8
0.52446	-3.00344	8.06
0.69477	-3.00344	5.37
0.86508	-3.00344	6.27
1.03539	-3.00344	4.48
1.20569	-3.00344	3.58
1.376	-3.00344	1.79
1.54631	-3.00344	0.896
1.71662	-3.00344	0
1.88692	-3.00344	0
2.05723	-3.00344	0
2.22754	-3.00344	0
2.39785	-3.00344	0.896
2.56816	-3.00344	0.896
2.73846	-3.00344	0.896
2.90877	-3.00344	0.896
3.07908	-3.00344	1.79
3.24939	-3.00344	1.79
3.41969	-3.00344	2.69
3.59	-3.00344	2.69
3.76031	-3.00344	3.58
3.93062	-3.00344	3.58
4.10092	-3.00344	3.58
4.27123	-3.00344	3.58
4.44154	-3.00344	3.58
4.61185	-3.00344	3.58
4.78215	-3.00344	2.69
4.95246	-3.00344	2.69
5.12277	-3.00344	1.79
5.29308	-3.00344	1.79
5.46338	-3.00344	1.79
5.63369	-3.00344	1.79
5.804	-3.00344	1.79
5.97431	-3.00344	2.69
6.14462	-3.00344	2.69
6.31492	-3.00344	3.58
6.48523	-3.00344	4.48
6.65554	-3.00344	4.48
6.82585	-3.00344	5.37
6.99615	-3.00344	5.37
7.16646	-3.00344	5.37
7.33677	-3.00344	6.27
7.50708	-3.00344	6.27
7.67738	-3.00344	7.17
7.84769	-3.00344	7.17
8.018	-3.00344	8.06
8.18831	-3.00344	8.06
8.35861	-3.00344	8.96
8.52892	-3.00344	9.85
8.69923	-3.00344	11.6
8.86954	-3.00344	12.5
9.03984	-3.00344	13.4
9.21015	-3.00344	14.3
9.38046	-3.00344	15.2
9.55077	-3.00344	17.9
9.72108	-3.00344	17.9
9.89138	-3.00344	20.6
10.0617	-3.00344	21.5
10.232	-3.00344	21.5
10.4023	-3.00344	21.5
10.5726	-3.00344	21.5
10.7429	-3.00344	21.5
10.9132	-3.00344	21.5
11.0835	-3.00344	21.5
0.35416	-1.13599	16.1
0.52446	-1.13599	8.96
0.69477	-1.13599	5.37
0.86508	-1.13599	5.37
1.03539	-1.13599	4.48
1.20569	-1.13599	3.58
1.376	-1.13599	1.79
1.54631	-1.13599	0.896
1.71662	-1.13599	0
1.88692	-1.13599	0
2.05723	-1.13599	0
2.22754	-1.13599	0
2.39785	-1.13599	0
2.56816	-1.13599	0.896
2.73846	-1.13599	0.896
2.90877	-1.13599	0.896
[truncated: 2,096 more rows]

## Sheet: Fig4G
2.37629	2.92621	12.7
2.39395	2.92621	12.7
2.41161	2.92621	12.7
2.42927	2.92621	12.7
2.44693	2.92621	12.7
2.46458	2.92621	12.7
2.48224	2.92621	12.7
2.4999	2.92621	12.7
2.51756	2.92621	12.7
2.53522	2.92621	12.7
2.55288	2.92621	12.7
2.57054	2.92621	12.7
2.58819	2.92621	12.7
2.60585	2.92621	12.7
2.62351	2.92621	11.7
2.64117	2.92621	12.7
2.65883	2.92621	12.7
2.67649	2.92621	12.7
2.69415	2.92621	12.7
2.7118	2.92621	12.7
2.72946	2.92621	12.7
2.74712	2.92621	12.7
2.76478	2.92621	12.7
2.78244	2.92621	12.7
2.8001	2.92621	12.7
2.81776	2.92621	12.7
2.83541	2.92621	12.7
2.85307	2.92621	12.7
2.87073	2.92621	12.7
2.88839	2.92621	12.7
2.90605	2.92621	12.7
2.92371	2.92621	12.7
2.94137	2.92621	12.7
2.95902	2.92621	12.7
2.97668	2.92621	12.7
2.99434	2.92621	12.7
3.012	2.92621	12.7
3.02966	2.92621	12.7
3.04732	2.92621	12.7
3.06498	2.92621	12.7
3.08263	2.92621	12.7
3.10029	2.92621	12.7
3.11795	2.92621	12.7
3.13561	2.92621	12.7
3.15327	2.92621	12.7
3.17093	2.92621	12.7
3.18859	2.92621	12.7
3.20624	2.92621	12.7
3.2239	2.92621	12.7
3.24156	2.92621	12.7
3.25922	2.92621	12.7
3.27688	2.92621	12.7
3.29454	2.92621	12.7
3.3122	2.92621	12.7
3.32985	2.92621	12.7
3.34751	2.92621	12.7
3.36517	2.92621	12.7
3.38283	2.92621	12.7
3.40049	2.92621	12.7
3.41815	2.92621	12.7
3.43581	2.92621	12.7
3.45346	2.92621	12.7
3.47112	2.92621	12.7
3.48878	2.92621	12.7
3.50644	2.92621	12.7
3.5241	2.92621	12.7
3.54176	2.92621	12.7
3.55942	2.92621	12.7
3.57707	2.92621	12.7
3.59473	2.92621	12.7
3.61239	2.92621	12.7
3.63005	2.92621	12.7
2.37629	2.98256	12.7
2.39395	2.98256	12.7
2.41161	2.98256	12.7
2.42927	2.98256	12.7
2.44693	2.98256	12.7
2.46458	2.98256	12.7
2.48224	2.98256	12.7
2.4999	2.98256	12.7
2.51756	2.98256	12.7
2.53522	2.98256	12.7
2.55288	2.98256	12.7
2.57054	2.98256	12.7
2.58819	2.98256	12.7
2.60585	2.98256	12.7
2.62351	2.98256	12.7
2.64117	2.98256	12.7
2.65883	2.98256	12.7
2.67649	2.98256	11.7
2.69415	2.98256	12.7
2.7118	2.98256	12.7
2.72946	2.98256	12.7
2.74712	2.98256	12.7
2.76478	2.98256	12.7
2.78244	2.98256	12.7
2.8001	2.98256	12.7
2.81776	2.98256	12.7
2.83541	2.98256	12.7
2.85307	2.98256	12.7
2.87073	2.98256	12.7
2.88839	2.98256	11.7
2.90605	2.98256	12.7
2.92371	2.98256	12.7
2.94137	2.98256	12.7
2.95902	2.98256	12.7
2.97668	2.98256	12.7
2.99434	2.98256	12.7
3.012	2.98256	12.7
3.02966	2.98256	12.7
3.04732	2.98256	12.7
3.06498	2.98256	12.7
3.08263	2.98256	12.7
3.10029	2.98256	12.7
3.11795	2.98256	12.7
3.13561	2.98256	12.7
3.15327	2.98256	12.7
3.17093	2.98256	12.7
3.18859	2.98256	12.7
3.20624	2.98256	12.7
3.2239	2.98256	12.7
3.24156	2.98256	12.7
3.25922	2.98256	12.7
3.27688	2.98256	12.7
3.29454	2.98256	12.7
3.3122	2.98256	12.7
3.32985	2.98256	12.7
3.34751	2.98256	12.7
3.36517	2.98256	12.7
3.38283	2.98256	12.7
3.40049	2.98256	12.7
3.41815	2.98256	12.7
3.43581	2.98256	12.7
3.45346	2.98256	12.7
3.47112	2.98256	12.7
3.48878	2.98256	12.7
3.50644	2.98256	12.7
3.5241	2.98256	12.7
3.54176	2.98256	12.7
3.55942	2.98256	12.7
3.57707	2.98256	12.7
3.59473	2.98256	12.7
3.61239	2.98256	12.7
3.63005	2.98256	12.7
2.37629	3.03892	12.7
2.39395	3.03892	12.7
2.41161	3.03892	12.7
2.42927	3.03892	12.7
2.44693	3.03892	12.7
2.46458	3.03892	12.7
2.48224	3.03892	12.7
2.4999	3.03892	12.7
2.51756	3.03892	12.7
2.53522	3.03892	12.7
2.55288	3.03892	12.7
2.57054	3.03892	12.7
2.58819	3.03892	12.7
2.60585	3.03892	12.7
2.62351	3.03892	12.7
2.64117	3.03892	12.7
2.65883	3.03892	11.7
2.67649	3.03892	12.7
2.69415	3.03892	8.49
2.7118	3.03892	10.1
2.72946	3.03892	12.7
2.74712	3.03892	10.1
2.76478	3.03892	12.7
2.78244	3.03892	12.7
2.8001	3.03892	10.1
2.81776	3.03892	7.96
2.83541	3.03892	12.7
2.85307	3.03892	12.7
2.87073	3.03892	12.7
2.88839	3.03892	11.7
2.90605	3.03892	12.7
2.92371	3.03892	12.7
2.94137	3.03892	12.7
2.95902	3.03892	12.7
2.97668	3.03892	12.7
2.99434	3.03892	12.7
3.012	3.03892	12.7
3.02966	3.03892	12.7
3.04732	3.03892	12.7
3.06498	3.03892	12.7
3.08263	3.03892	12.7
3.10029	3.03892	12.7
3.11795	3.03892	12.7
3.13561	3.03892	12.7
3.15327	3.03892	12.7
3.17093	3.03892	12.7
3.18859	3.03892	12.7
3.20624	3.03892	12.7
3.2239	3.03892	12.7
3.24156	3.03892	12.7
3.25922	3.03892	12.7
3.27688	3.03892	12.7
3.29454	3.03892	12.7
3.3122	3.03892	12.7
3.32985	3.03892	12.7
3.34751	3.03892	12.7
3.36517	3.03892	12.7
3.38283	3.03892	12.7
3.40049	3.03892	12.7
3.41815	3.03892	12.7
3.43581	3.03892	12.7
3.45346	3.03892	12.7
3.47112	3.03892	12.7
3.48878	3.03892	12.7
3.50644	3.03892	12.7
3.5241	3.03892	12.7
3.54176	3.03892	12.7
3.55942	3.03892	12.7
3.57707	3.03892	12.7
3.59473	3.03892	12.7
3.61239	3.03892	12.7
3.63005	3.03892	12.7
2.37629	3.09527	12.7
2.39395	3.09527	12.7
2.41161	3.09527	12.7
2.42927	3.09527	12.7
2.44693	3.09527	12.7
2.46458	3.09527	12.7
2.48224	3.09527	12.7
2.4999	3.09527	12.7
2.51756	3.09527	11.7
2.53522	3.09527	11.7
2.55288	3.09527	11.7
2.57054	3.09527	12.7
2.58819	3.09527	12.7
2.60585	3.09527	11.7
2.62351	3.09527	9.02
2.64117	3.09527	10.1
2.65883	3.09527	7.96
2.67649	3.09527	12.7
2.69415	3.09527	8.49
2.7118	3.09527	7.96
2.72946	3.09527	6.37
2.74712	3.09527	8.49
2.76478	3.09527	10.1
2.78244	3.09527	7.43
2.8001	3.09527	10.1
2.81776	3.09527	11.7
2.83541	3.09527	8.49
2.85307	3.09527	11.7
2.87073	3.09527	12.7
2.88839	3.09527	12.7
2.90605	3.09527	12.7
2.92371	3.09527	12.7
2.94137	3.09527	12.7
2.95902	3.09527	12.7
2.97668	3.09527	12.7
2.99434	3.09527	12.7
3.012	3.09527	12.7
3.02966	3.09527	12.7
3.04732	3.09527	12.7
3.06498	3.09527	12.7
3.08263	3.09527	12.7
3.10029	3.09527	12.7
3.11795	3.09527	12.7
3.13561	3.09527	12.7
3.15327	3.09527	12.7
3.17093	3.09527	12.7
3.18859	3.09527	12.7
3.20624	3.09527	12.7
3.2239	3.09527	12.7
3.24156	3.09527	12.7
3.25922	3.09527	12.7
3.27688	3.09527	12.7
3.29454	3.09527	12.7
3.3122	3.09527	12.7
3.32985	3.09527	12.7
3.34751	3.09527	12.7
3.36517	3.09527	12.7
3.38283	3.09527	12.7
3.40049	3.09527	12.7
3.41815	3.09527	12.7
3.43581	3.09527	12.7
3.45346	3.09527	12.7
3.47112	3.09527	12.7
3.48878	3.09527	12.7
3.50644	3.09527	12.7
3.5241	3.09527	12.7
3.54176	3.09527	12.7
3.55942	3.09527	12.7
3.57707	3.09527	12.7
3.59473	3.09527	12.7
3.61239	3.09527	12.7
3.63005	3.09527	12.7
2.37629	3.15163	12.7
2.39395	3.15163	12.7
2.41161	3.15163	12.7
2.42927	3.15163	12.7
2.44693	3.15163	12.7
2.46458	3.15163	12.7
2.48224	3.15163	12.7
2.4999	3.15163	12.7
2.51756	3.15163	12.7
2.53522	3.15163	11.7
2.55288	3.15163	12.7
2.57054	3.15163	10.1
2.58819	3.15163	10.1
2.60585	3.15163	7.96
2.62351	3.15163	6.9
2.64117	3.15163	5.84
2.65883	3.15163	5.31
2.67649	3.15163	5.31
2.69415	3.15163	4.78
2.7118	3.15163	4.78
2.72946	3.15163	4.25
2.74712	3.15163	5.31
2.76478	3.15163	3.72
2.78244	3.15163	5.84
2.8001	3.15163	5.84
2.81776	3.15163	4.78
2.83541	3.15163	6.37
2.85307	3.15163	6.37
2.87073	3.15163	10.1
2.88839	3.15163	10.1
2.90605	3.15163	10.1
2.92371	3.15163	12.7
2.94137	3.15163	12.7
2.95902	3.15163	11.7
2.97668	3.15163	11.7
2.99434	3.15163	12.7
3.012	3.15163	12.7
3.02966	3.15163	12.7
3.04732	3.15163	12.7
3.06498	3.15163	12.7
3.08263	3.15163	12.7
3.10029	3.15163	12.7
3.11795	3.15163	12.7
3.13561	3.15163	12.7
3.15327	3.15163	12.7
3.17093	3.15163	12.7
3.18859	3.15163	12.7
3.20624	3.15163	12.7
3.2239	3.15163	12.7
3.24156	3.15163	12.7
3.25922	3.15163	12.7
3.27688	3.15163	12.7
3.29454	3.15163	12.7
3.3122	3.15163	12.7
3.32985	3.15163	12.7
3.34751	3.15163	12.7
3.36517	3.15163	12.7
3.38283	3.15163	12.7
3.40049	3.15163	12.7
3.41815	3.15163	12.7
3.43581	3.15163	12.7
3.45346	3.15163	12.7
3.47112	3.15163	12.7
3.48878	3.15163	12.7
3.50644	3.15163	12.7
3.5241	3.15163	12.7
3.54176	3.15163	12.7
3.55942	3.15163	12.7
3.57707	3.15163	12.7
3.59473	3.15163	12.7
3.61239	3.15163	12.7
3.63005	3.15163	12.7
2.37629	3.20798	12.7
2.39395	3.20798	12.7
2.41161	3.20798	12.7
2.42927	3.20798	12.7
2.44693	3.20798	12.7
2.46458	3.20798	11.7
2.48224	3.20798	12.7
2.4999	3.20798	10.1
2.51756	3.20798	11.7
2.53522	3.20798	10.1
2.55288	3.20798	7.43
2.57054	3.20798	6.9
2.58819	3.20798	9.02
2.60585	3.20798	6.37
2.62351	3.20798	4.78
2.64117	3.20798	4.25
2.65883	3.20798	3.72
2.67649	3.20798	2.65
2.69415	3.20798	2.65
2.7118	3.20798	1.59
2.72946	3.20798	3.19
2.74712	3.20798	2.12
2.76478	3.20798	2.12
2.78244	3.20798	2.65
2.8001	3.20798	3.72
2.81776	3.20798	3.19
2.83541	3.20798	4.78
2.85307	3.20798	6.37
2.87073	3.20798	7.96
2.88839	3.20798	10.1
2.90605	3.20798	8.49
2.92371	3.20798	10.1
2.94137	3.20798	12.7
2.95902	3.20798	11.7
2.97668	3.20798	12.7
2.99434	3.20798	11.7
3.012	3.20798	12.7
3.02966	3.20798	12.7
3.04732	3.20798	12.7
3.06498	3.20798	12.7
3.08263	3.20798	12.7
3.10029	3.20798	12.7
3.11795	3.20798	12.7
3.13561	3.20798	12.7
3.15327	3.20798	12.7
3.17093	3.20798	12.7
3.18859	3.20798	12.7
3.20624	3.20798	12.7
3.2239	3.20798	12.7
3.24156	3.20798	12.7
3.25922	3.20798	12.7
3.27688	3.20798	12.7
3.29454	3.20798	12.7
3.3122	3.20798	12.7
3.32985	3.20798	12.7
3.34751	3.20798	12.7
3.36517	3.20798	12.7
3.38283	3.20798	12.7
3.40049	3.20798	12.7
3.41815	3.20798	12.7
3.43581	3.20798	12.7
3.45346	3.20798	12.7
3.47112	3.20798	12.7
3.48878	3.20798	12.7
3.50644	3.20798	12.7
3.5241	3.20798	12.7
3.54176	3.20798	12.7
3.55942	3.20798	12.7
3.57707	3.20798	12.7
3.59473	3.20798	12.7
3.61239	3.20798	12.7
3.63005	3.20798	12.7
2.37629	3.26434	12.7
2.39395	3.26434	12.7
2.41161	3.26434	12.7
2.42927	3.26434	12.7
2.44693	3.26434	12.7
2.46458	3.26434	12.7
2.48224	3.26434	12.7
2.4999	3.26434	11.7
2.51756	3.26434	12.7
2.53522	3.26434	8.49
2.55288	3.26434	7.43
2.57054	3.26434	7.96
2.58819	3.26434	4.78
2.60585	3.26434	4.78
2.62351	3.26434	4.25
2.64117	3.26434	3.19
2.65883	3.26434	2.12
2.67649	3.26434	2.12
2.69415	3.26434	1.06
2.7118	3.26434	1.06
2.72946	3.26434	2.12
2.74712	3.26434	2.12
2.76478	3.26434	1.59
2.78244	3.26434	2.65
2.8001	3.26434	2.12
2.81776	3.26434	3.72
2.83541	3.26434	3.19
2.85307	3.26434	4.78
2.87073	3.26434	4.78
2.88839	3.26434	7.96
2.90605	3.26434	7.96
2.92371	3.26434	8.49
2.94137	3.26434	9.02
2.95902	3.26434	11.7
2.97668	3.26434	12.7
2.99434	3.26434	12.7
3.012	3.26434	12.7
3.02966	3.26434	12.7
3.04732	3.26434	12.7
3.06498	3.26434	12.7
3.08263	3.26434	12.7
3.10029	3.26434	12.7
3.11795	3.26434	12.7
3.13561	3.26434	12.7
3.15327	3.26434	12.7
3.17093	3.26434	12.7
3.18859	3.26434	12.7
3.20624	3.26434	12.7
3.2239	3.26434	12.7
3.24156	3.26434	12.7
3.25922	3.26434	12.7
3.27688	3.26434	12.7
3.29454	3.26434	12.7
3.3122	3.26434	12.7
3.32985	3.26434	12.7
3.34751	3.26434	12.7
3.36517	3.26434	12.7
3.38283	3.26434	12.7
3.40049	3.26434	12.7
3.41815	3.26434	12.7
3.43581	3.26434	12.7
3.45346	3.26434	12.7
3.47112	3.26434	12.7
3.48878	3.26434	12.7
3.50644	3.26434	12.7
3.5241	3.26434	12.7
3.54176	3.26434	12.7
3.55942	3.26434	12.7
3.57707	3.26434	12.7
3.59473	3.26434	12.7
3.61239	3.26434	12.7
3.63005	3.26434	12.7
2.37629	3.3207	12.7
2.39395	3.3207	12.7
2.41161	3.3207	12.7
2.42927	3.3207	12.7
2.44693	3.3207	12.7
2.46458	3.3207	11.7
2.48224	3.3207	12.7
2.4999	3.3207	12.7
2.51756	3.3207	10.1
2.53522	3.3207	7.96
2.55288	3.3207	9.02
2.57054	3.3207	6.37
2.58819	3.3207	5.31
2.60585	3.3207	3.72
2.62351	3.3207	2.65
2.64117	3.3207	2.12
2.65883	3.3207	1.59
2.67649	3.3207	1.59
2.69415	3.3207	1.06
2.7118	3.3207	1.06
2.72946	3.3207	1.06
2.74712	3.3207	1.06
2.76478	3.3207	1.06
2.78244	3.3207	2.12
2.8001	3.3207	2.12
2.81776	3.3207	2.65
2.83541	3.3207	3.72
2.85307	3.3207	3.19
2.87073	3.3207	4.78
2.88839	3.3207	6.37
2.90605	3.3207	9.02
2.92371	3.3207	10.1
2.94137	3.3207	9.02
2.95902	3.3207	12.7
2.97668	3.3207	11.7
2.99434	3.3207	12.7
3.012	3.3207	12.7
3.02966	3.3207	12.7
3.04732	3.3207	12.7
3.06498	3.3207	12.7
3.08263	3.3207	12.7
3.10029	3.3207	12.7
3.11795	3.3207	12.7
3.13561	3.3207	12.7
3.15327	3.3207	12.7
3.17093	3.3207	12.7
3.18859	3.3207	12.7
3.20624	3.3207	12.7
3.2239	3.3207	12.7
3.24156	3.3207	12.7
3.25922	3.3207	12.7
3.27688	3.3207	12.7
3.29454	3.3207	12.7
3.3122	3.3207	12.7
3.32985	3.3207	12.7
3.34751	3.3207	12.7
3.36517	3.3207	12.7
3.38283	3.3207	12.7
3.40049	3.3207	12.7
3.41815	3.3207	12.7
3.43581	3.3207	12.7
3.45346	3.3207	12.7
3.47112	3.3207	12.7
3.48878	3.3207	12.7
3.50644	3.3207	12.7
3.5241	3.3207	12.7
3.54176	3.3207	12.7
3.55942	3.3207	12.7
3.57707	3.3207	12.7
3.59473	3.3207	12.7
3.61239	3.3207	12.7
3.63005	3.3207	12.7
2.37629	3.37705	12.7
2.39395	3.37705	12.7
2.41161	3.37705	12.7
2.42927	3.37705	12.7
2.44693	3.37705	12.7
2.46458	3.37705	12.7
2.48224	3.37705	12.7
2.4999	3.37705	12.7
2.51756	3.37705	11.7
2.53522	3.37705	8.49
2.55288	3.37705	6.9
2.57054	3.37705	5.31
2.58819	3.37705	4.78
2.60585	3.37705	4.78
2.62351	3.37705	4.25
2.64117	3.37705	3.19
2.65883	3.37705	1.59
2.67649	3.37705	2.12
2.69415	3.37705	1.59
2.7118	3.37705	1.59
2.72946	3.37705	1.06
2.74712	3.37705	1.59
2.76478	3.37705	1.59
2.78244	3.37705	3.19
2.8001	3.37705	2.12
2.81776	3.37705	3.19
2.83541	3.37705	2.65
2.85307	3.37705	3.72
2.87073	3.37705	5.84
2.88839	3.37705	5.84
2.90605	3.37705	6.37
2.92371	3.37705	11.7
2.94137	3.37705	8.49
2.95902	3.37705	10.1
2.97668	3.37705	11.7
2.99434	3.37705	12.7
3.012	3.37705	12.7
3.02966	3.37705	12.7
3.04732	3.37705	12.7
3.06498	3.37705	12.7
3.08263	3.37705	12.7
3.10029	3.37705	12.7
3.11795	3.37705	12.7
3.13561	3.37705	12.7
3.15327	3.37705	12.7
3.17093	3.37705	12.7
3.18859	3.37705	12.7
3.20624	3.37705	12.7
3.2239	3.37705	12.7
3.24156	3.37705	12.7
3.25922	3.37705	12.7
3.27688	3.37705	12.7
3.29454	3.37705	12.7
3.3122	3.37705	12.7
3.32985	3.37705	12.7
3.34751	3.37705	12.7
3.36517	3.37705	12.7
3.38283	3.37705	12.7
3.40049	3.37705	12.7
3.41815	3.37705	12.7
3.43581	3.37705	12.7
3.45346	3.37705	12.7
3.47112	3.37705	12.7
3.48878	3.37705	12.7
3.50644	3.37705	12.7
3.5241	3.37705	12.7
3.54176	3.37705	12.7
3.55942	3.37705	12.7
3.57707	3.37705	12.7
3.59473	3.37705	12.7
3.61239	3.37705	12.7
3.63005	3.37705	12.7
2.37629	3.43341	12.7
2.39395	3.43341	12.7
2.41161	3.43341	12.7
2.42927	3.43341	12.7
2.44693	3.43341	12.7
2.46458	3.43341	12.7
2.48224	3.43341	12.7
2.4999	3.43341	11.7
2.51756	3.43341	11.7
2.53522	3.43341	10.1
2.55288	3.43341	10.1
2.57054	3.43341	7.43
2.58819	3.43341	5.31
2.60585	3.43341	5.31
2.62351	3.43341	4.78
2.64117	3.43341	3.19
2.65883	3.43341	2.12
2.67649	3.43341	3.19
2.69415	3.43341	3.19
2.7118	3.43341	2.12
2.72946	3.43341	2.65
2.74712	3.43341	3.19
2.76478	3.43341	2.65
2.78244	3.43341	2.65
2.8001	3.43341	3.19
2.81776	3.43341	3.72
2.83541	3.43341	4.78
2.85307	3.43341	4.78
2.87073	3.43341	7.43
2.88839	3.43341	7.43
2.90605	3.43341	10.1
2.92371	3.43341	10.1
2.94137	3.43341	12.7
2.95902	3.43341	12.7
2.97668	3.43341	12.7
2.99434	3.43341	12.7
3.012	3.43341	12.7
3.02966	3.43341	12.7
3.04732	3.43341	12.7
3.06498	3.43341	12.7
3.08263	3.43341	12.7
3.10029	3.43341	12.7
3.11795	3.43341	12.7
3.13561	3.43341	12.7
3.15327	3.43341	12.7
3.17093	3.43341	12.7
3.18859	3.43341	12.7
3.20624	3.43341	12.7
3.2239	3.43341	12.7
3.24156	3.43341	12.7
3.25922	3.43341	12.7
3.27688	3.43341	12.7
3.29454	3.43341	12.7
3.3122	3.43341	12.7
3.32985	3.43341	12.7
3.34751	3.43341	12.7
3.36517	3.43341	12.7
3.38283	3.43341	12.7
3.40049	3.43341	12.7
3.41815	3.43341	12.7
3.43581	3.43341	12.7
3.45346	3.43341	12.7
3.47112	3.43341	12.7
3.48878	3.43341	12.7
3.50644	3.43341	12.7
3.5241	3.43341	12.7
3.54176	3.43341	12.7
3.55942	3.43341	12.7
3.57707	3.43341	12.7
3.59473	3.43341	12.7
3.61239	3.43341	12.7
3.63005	3.43341	12.7
2.37629	3.48976	12.7
2.39395	3.48976	12.7
2.41161	3.48976	12.7
2.42927	3.48976	12.7
2.44693	3.48976	12.7
2.46458	3.48976	12.7
2.48224	3.48976	12.7
2.4999	3.48976	10.1
2.51756	3.48976	12.7
2.53522	3.48976	9.02
2.55288	3.48976	10.1
2.57054	3.48976	7.96
2.58819	3.48976	8.49
2.60585	3.48976	5.84
2.62351	3.48976	7.43
2.64117	3.48976	5.84
2.65883	3.48976	4.25
2.67649	3.48976	4.25
2.69415	3.48976	4.78
2.7118	3.48976	3.72
2.72946	3.48976	3.72
2.74712	3.48976	3.72
2.76478	3.48976	4.25
2.78244	3.48976	4.78
2.8001	3.48976	3.72
2.81776	3.48976	4.78
2.83541	3.48976	6.9
2.85307	3.48976	7.43
2.87073	3.48976	7.96
2.88839	3.48976	11.7
2.90605	3.48976	8.49
2.92371	3.48976	10.1
2.94137	3.48976	12.7
2.95902	3.48976	12.7
2.97668	3.48976	12.7
2.99434	3.48976	12.7
3.012	3.48976	12.7
3.02966	3.48976	12.7
3.04732	3.48976	12.7
3.06498	3.48976	12.7
3.08263	3.48976	12.7
3.10029	3.48976	12.7
3.11795	3.48976	12.7
3.13561	3.48976	12.7
3.15327	3.48976	12.7
3.17093	3.48976	12.7
3.18859	3.48976	12.7
3.20624	3.48976	12.7
3.2239	3.48976	12.7
3.24156	3.48976	12.7
3.25922	3.48976	12.7
3.27688	3.48976	12.7
3.29454	3.48976	12.7
3.3122	3.48976	12.7
3.32985	3.48976	12.7
3.34751	3.48976	12.7
3.36517	3.48976	12.7
3.38283	3.48976	12.7
3.40049	3.48976	12.7
3.41815	3.48976	12.7
3.43581	3.48976	12.7
3.45346	3.48976	12.7
3.47112	3.48976	12.7
3.48878	3.48976	12.7
3.50644	3.48976	12.7
3.5241	3.48976	12.7
3.54176	3.48976	12.7
3.55942	3.48976	12.7
3.57707	3.48976	12.7
3.59473	3.48976	12.7
3.61239	3.48976	12.7
3.63005	3.48976	12.7
2.37629	3.54612	12.7
2.39395	3.54612	12.7
2.41161	3.54612	12.7
2.42927	3.54612	12.7
2.44693	3.54612	12.7
2.46458	3.54612	12.7
2.48224	3.54612	12.7
2.4999	3.54612	11.7
2.51756	3.54612	12.7
2.53522	3.54612	12.7
2.55288	3.54612	11.7
2.57054	3.54612	10.1
2.58819	3.54612	10.1
2.60585	3.54612	7.96
2.62351	3.54612	8.49
2.64117	3.54612	7.96
2.65883	3.54612	6.37
2.67649	3.54612	7.43
2.69415	3.54612	5.84
2.7118	3.54612	6.37
2.72946	3.54612	5.84
2.74712	3.54612	4.78
2.76478	3.54612	6.37
2.78244	3.54612	9.02
2.8001	3.54612	7.96
2.81776	3.54612	9.02
2.83541	3.54612	8.49
2.85307	3.54612	7.96
2.87073	3.54612	8.49
2.88839	3.54612	12.7
2.90605	3.54612	12.7
2.92371	3.54612	11.7
2.94137	3.54612	10.1
2.95902	3.54612	11.7
2.97668	3.54612	12.7
2.99434	3.54612	12.7
3.012	3.54612	12.7
3.02966	3.54612	12.7
3.04732	3.54612	12.7
3.06498	3.54612	12.7
3.08263	3.54612	12.7
3.10029	3.54612	12.7
3.11795	3.54612	12.7
3.13561	3.54612	12.7
3.15327	3.54612	12.7
3.17093	3.54612	12.7
3.18859	3.54612	12.7
3.20624	3.54612	12.7
3.2239	3.54612	12.7
3.24156	3.54612	12.7
3.25922	3.54612	12.7
3.27688	3.54612	12.7
3.29454	3.54612	12.7
3.3122	3.54612	12.7
3.32985	3.54612	12.7
3.34751	3.54612	12.7
3.36517	3.54612	12.7
3.38283	3.54612	12.7
3.40049	3.54612	12.7
3.41815	3.54612	12.7
3.43581	3.54612	12.7
3.45346	3.54612	12.7
3.47112	3.54612	12.7
3.48878	3.54612	12.7
3.50644	3.54612	12.7
3.5241	3.54612	12.7
3.54176	3.54612	12.7
3.55942	3.54612	12.7
3.57707	3.54612	12.7
3.59473	3.54612	12.7
3.61239	3.54612	12.7
3.63005	3.54612	12.7
2.37629	3.60247	12.7
2.39395	3.60247	12.7
2.41161	3.60247	12.7
2.42927	3.60247	12.7
2.44693	3.60247	12.7
2.46458	3.60247	12.7
2.48224	3.60247	11.7
2.4999	3.60247	12.7
2.51756	3.60247	11.7
2.53522	3.60247	12.7
2.55288	3.60247	11.7
2.57054	3.60247	10.1
2.58819	3.60247	12.7
2.60585	3.60247	11.7
2.62351	3.60247	9.02
2.64117	3.60247	7.96
2.65883	3.60247	7.43
2.67649	3.60247	7.43
2.69415	3.60247	6.9
2.7118	3.60247	6.37
2.72946	3.60247	5.84
2.74712	3.60247	7.43
2.76478	3.60247	7.96
2.78244	3.60247	9.02
2.8001	3.60247	7.96
2.81776	3.60247	7.96
2.83541	3.60247	6.37
2.85307	3.60247	8.49
2.87073	3.60247	9.02
2.88839	3.60247	10.1
2.90605	3.60247	12.7
2.92371	3.60247	12.7
2.94137	3.60247	11.7
2.95902	3.60247	12.7
2.97668	3.60247	12.7
2.99434	3.60247	11.7
3.012	3.60247	12.7
3.02966	3.60247	12.7
3.04732	3.60247	12.7
3.06498	3.60247	12.7
3.08263	3.60247	12.7
3.10029	3.60247	12.7
3.11795	3.60247	12.7
3.13561	3.60247	12.7
3.15327	3.60247	12.7
3.17093	3.60247	12.7
3.18859	3.60247	12.7
3.20624	3.60247	12.7
3.2239	3.60247	12.7
3.24156	3.60247	12.7
3.25922	3.60247	12.7
3.27688	3.60247	12.7
3.29454	3.60247	12.7
3.3122	3.60247	12.7
3.32985	3.60247	12.7
3.34751	3.60247	12.7
3.36517	3.60247	12.7
3.38283	3.60247	12.7
3.40049	3.60247	12.7
3.41815	3.60247	12.7
3.43581	3.60247	12.7
3.45346	3.60247	12.7
3.47112	3.60247	12.7
3.48878	3.60247	12.7
3.50644	3.60247	12.7
3.5241	3.60247	12.7
3.54176	3.60247	12.7
3.55942	3.60247	12.7
3.57707	3.60247	12.7
3.59473	3.60247	12.7
3.61239	3.60247	12.7
3.63005	3.60247	12.7
2.37629	3.65883	12.7
2.39395	3.65883	12.7
2.41161	3.65883	12.7
2.42927	3.65883	12.7
2.44693	3.65883	12.7
2.46458	3.65883	12.7
2.48224	3.65883	12.7
2.4999	3.65883	12.7
2.51756	3.65883	12.7
2.53522	3.65883	11.7
2.55288	3.65883	12.7
2.57054	3.65883	10.1
2.58819	3.65883	12.7
2.60585	3.65883	10.1
2.62351	3.65883	10.1
2.64117	3.65883	11.7
2.65883	3.65883	8.49
2.67649	3.65883	6.9
2.69415	3.65883	12.7
2.7118	3.65883	8.49
2.72946	3.65883	5.84
2.74712	3.65883	7.43
2.76478	3.65883	6.37
2.78244	3.65883	9.02
2.8001	3.65883	6.37
2.81776	3.65883	11.7
2.83541	3.65883	10.1
2.85307	3.65883	12.7
2.87073	3.65883	11.7
2.88839	3.65883	12.7
2.90605	3.65883	12.7
2.92371	3.65883	11.7
2.94137	3.65883	12.7
2.95902	3.65883	12.7
2.97668	3.65883	12.7
2.99434	3.65883	12.7
3.012	3.65883	12.7
3.02966	3.65883	12.7
3.04732	3.65883	12.7
3.06498	3.65883	12.7
3.08263	3.65883	12.7
3.10029	3.65883	12.7
3.11795	3.65883	12.7
3.13561	3.65883	12.7
3.15327	3.65883	12.7
3.17093	3.65883	12.7
3.18859	3.65883	12.7
3.20624	3.65883	12.7
3.2239	3.65883	12.7
3.24156	3.65883	12.7
3.25922	3.65883	12.7
3.27688	3.65883	12.7
3.29454	3.65883	12.7
3.3122	3.65883	12.7
3.32985	3.65883	12.7
3.34751	3.65883	12.7
3.36517	3.65883	12.7
3.38283	3.65883	12.7
3.40049	3.65883	12.7
3.41815	3.65883	12.7
3.43581	3.65883	12.7
3.45346	3.65883	12.7
3.47112	3.65883	12.7
3.48878	3.65883	12.7
3.50644	3.65883	12.7
3.5241	3.65883	12.7
3.54176	3.65883	12.7
3.55942	3.65883	12.7
3.57707	3.65883	12.7
3.59473	3.65883	12.7
3.61239	3.65883	12.7
3.63005	3.65883	12.7
2.37629	3.71518	12.7
2.39395	3.71518	12.7
2.41161	3.71518	12.7
2.42927	3.71518	12.7
2.44693	3.71518	12.7
2.46458	3.71518	12.7
2.48224	3.71518	12.7
2.4999	3.71518	12.7
2.51756	3.71518	12.7
2.53522	3.71518	12.7
2.55288	3.71518	11.7
2.57054	3.71518	12.7
2.58819	3.71518	10.1
2.60585	3.71518	9.02
2.62351	3.71518	9.02
2.64117	3.71518	8.49
2.65883	3.71518	6.37
2.67649	3.71518	7.43
2.69415	3.71518	8.49
2.7118	3.71518	7.96
2.72946	3.71518	8.49
2.74712	3.71518	6.37
2.76478	3.71518	6.37
2.78244	3.71518	7.96
2.8001	3.71518	8.49
2.81776	3.71518	7.43
2.83541	3.71518	11.7
2.85307	3.71518	12.7
2.87073	3.71518	8.49
2.88839	3.71518	11.7
2.90605	3.71518	11.7
2.92371	3.71518	11.7
2.94137	3.71518	10.1
2.95902	3.71518	12.7
2.97668	3.71518	12.7
2.99434	3.71518	12.7
3.012	3.71518	12.7
3.02966	3.71518	12.7
3.04732	3.71518	12.7
3.06498	3.71518	12.7
3.08263	3.71518	12.7
3.10029	3.71518	12.7
3.11795	3.71518	12.7
3.13561	3.71518	12.7
3.15327	3.71518	12.7
3.17093	3.71518	12.7
3.18859	3.71518	12.7
3.20624	3.71518	12.7
3.2239	3.71518	12.7
3.24156	3.71518	12.7
3.25922	3.71518	12.7
3.27688	3.71518	12.7
3.29454	3.71518	12.7
3.3122	3.71518	12.7
3.32985	3.71518	12.7
3.34751	3.71518	12.7
3.36517	3.71518	12.7
3.38283	3.71518	12.7
3.40049	3.71518	12.7
3.41815	3.71518	12.7
3.43581	3.71518	12.7
3.45346	3.71518	12.7
3.47112	3.71518	12.7
3.48878	3.71518	12.7
3.50644	3.71518	12.7
3.5241	3.71518	12.7
3.54176	3.71518	12.7
3.55942	3.71518	12.7
3.57707	3.71518	12.7
3.59473	3.71518	12.7
3.61239	3.71518	12.7
3.63005	3.71518	12.7
2.37629	3.77154	12.7
2.39395	3.77154	12.7
2.41161	3.77154	12.7
2.42927	3.77154	12.7
2.44693	3.77154	12.7
2.46458	3.77154	12.7
2.48224	3.77154	12.7
2.4999	3.77154	12.7
2.51756	3.77154	11.7
2.53522	3.77154	11.7
2.55288	3.77154	12.7
2.57054	3.77154	11.7
2.58819	3.77154	10.1
2.60585	3.77154	10.1
2.62351	3.77154	7.96
2.64117	3.77154	7.43
2.65883	3.77154	7.43
2.67649	3.77154	7.43
2.69415	3.77154	8.49
2.7118	3.77154	6.37
2.72946	3.77154	7.43
2.74712	3.77154	7.96
2.76478	3.77154	7.96
2.78244	3.77154	8.49
2.8001	3.77154	8.49
2.81776	3.77154	8.49
2.83541	3.77154	11.7
2.85307	3.77154	8.49
2.87073	3.77154	12.7
2.88839	3.77154	10.1
2.90605	3.77154	12.7
2.92371	3.77154	11.7
2.94137	3.77154	12.7
2.95902	3.77154	12.7
2.97668	3.77154	12.7
2.99434	3.77154	12.7
3.012	3.77154	12.7
3.02966	3.77154	12.7
3.04732	3.77154	12.7
3.06498	3.77154	12.7
3.08263	3.77154	12.7
3.10029	3.77154	12.7
3.11795	3.77154	12.7
3.13561	3.77154	12.7
3.15327	3.77154	12.7
3.17093	3.77154	12.7
3.18859	3.77154	12.7
3.20624	3.77154	12.7
3.2239	3.77154	12.7
3.24156	3.77154	12.7
3.25922	3.77154	12.7
3.27688	3.77154	12.7
3.29454	3.77154	12.7
3.3122	3.77154	12.7
3.32985	3.77154	12.7
3.34751	3.77154	12.7
3.36517	3.77154	12.7
3.38283	3.77154	12.7
3.40049	3.77154	12.7
3.41815	3.77154	12.7
3.43581	3.77154	12.7
3.45346	3.77154	12.7
3.47112	3.77154	12.7
3.48878	3.77154	12.7
3.50644	3.77154	12.7
3.5241	3.77154	12.7
3.54176	3.77154	12.7
3.55942	3.77154	12.7
3.57707	3.77154	12.7
3.59473	3.77154	12.7
3.61239	3.77154	12.7
3.63005	3.77154	12.7
2.37629	3.82789	12.7
2.39395	3.82789	12.7
2.41161	3.82789	12.7
2.42927	3.82789	12.7
2.44693	3.82789	12.7
2.46458	3.82789	12.7
2.48224	3.82789	12.7
2.4999	3.82789	12.7
2.51756	3.82789	12.7
2.53522	3.82789	11.7
2.55288	3.82789	10.1
2.57054	3.82789	12.7
2.58819	3.82789	11.7
2.60585	3.82789	11.7
2.62351	3.82789	7.96
2.64117	3.82789	9.02
2.65883	3.82789	8.49
2.67649	3.82789	7.96
2.69415	3.82789	5.84
2.7118	3.82789	9.02
2.72946	3.82789	7.96
2.74712	3.82789	7.43
2.76478	3.82789	7.43
2.78244	3.82789	5.84
2.8001	3.82789	8.49
2.81776	3.82789	5.84
2.83541	3.82789	9.02
2.85307	3.82789	11.7
2.87073	3.82789	7.96
2.88839	3.82789	12.7
2.90605	3.82789	12.7
2.92371	3.82789	12.7
2.94137	3.82789	11.7
2.95902	3.82789	12.7
2.97668	3.82789	11.7
2.99434	3.82789	12.7
3.012	3.82789	12.7
3.02966	3.82789	12.7
3.04732	3.82789	12.7
3.06498	3.82789	12.7
3.08263	3.82789	12.7
3.10029	3.82789	12.7
3.11795	3.82789	12.7
3.13561	3.82789	12.7
3.15327	3.82789	12.7
3.17093	3.82789	12.7
3.18859	3.82789	12.7
3.20624	3.82789	12.7
3.2239	3.82789	12.7
3.24156	3.82789	12.7
3.25922	3.82789	12.7
3.27688	3.82789	12.7
3.29454	3.82789	12.7
3.3122	3.82789	12.7
3.32985	3.82789	12.7
3.34751	3.82789	12.7
3.36517	3.82789	12.7
3.38283	3.82789	12.7
3.40049	3.82789	12.7
3.41815	3.82789	12.7
3.43581	3.82789	12.7
3.45346	3.82789	12.7
3.47112	3.82789	12.7
3.48878	3.82789	12.7
3.50644	3.82789	12.7
3.5241	3.82789	12.7
3.54176	3.82789	12.7
3.55942	3.82789	12.7
3.57707	3.82789	12.7
3.59473	3.82789	12.7
3.61239	3.82789	12.7
3.63005	3.82789	12.7
2.37629	3.88425	12.7
2.39395	3.88425	12.7
2.41161	3.88425	12.7
2.42927	3.88425	12.7
2.44693	3.88425	12.7
2.46458	3.88425	12.7
2.48224	3.88425	12.7
2.4999	3.88425	11.7
2.51756	3.88425	12.7
2.53522	3.88425	12.7
2.55288	3.88425	11.7
2.57054	3.88425	12.7
2.58819	3.88425	10.1
2.60585	3.88425	10.1
2.62351	3.88425	8.49
2.64117	3.88425	6.9
2.65883	3.88425	7.43
2.67649	3.88425	6.37
2.69415	3.88425	7.43
2.7118	3.88425	6.37
2.72946	3.88425	5.84
2.74712	3.88425	8.49
2.76478	3.88425	8.49
2.78244	3.88425	7.96
2.8001	3.88425	10.1
2.81776	3.88425	10.1
2.83541	3.88425	7.43
2.85307	3.88425	10.1
2.87073	3.88425	11.7
2.88839	3.88425	9.02
2.90605	3.88425	11.7
2.92371	3.88425	11.7
2.94137	3.88425	12.7
2.95902	3.88425	12.7
2.97668	3.88425	12.7
2.99434	3.88425	12.7
3.012	3.88425	12.7
3.02966	3.88425	12.7
3.04732	3.88425	12.7
3.06498	3.88425	12.7
3.08263	3.88425	12.7
3.10029	3.88425	12.7
3.11795	3.88425	12.7
3.13561	3.88425	12.7
3.15327	3.88425	12.7
3.17093	3.88425	12.7
3.18859	3.88425	12.7
3.20624	3.88425	12.7
3.2239	3.88425	12.7
3.24156	3.88425	12.7
3.25922	3.88425	12.7
3.27688	3.88425	12.7
3.29454	3.88425	12.7
3.3122	3.88425	12.7
3.32985	3.88425	12.7
3.34751	3.88425	12.7
3.36517	3.88425	12.7
3.38283	3.88425	12.7
3.40049	3.88425	12.7
3.41815	3.88425	12.7
3.43581	3.88425	12.7
3.45346	3.88425	12.7
3.47112	3.88425	12.7
3.48878	3.88425	12.7
3.50644	3.88425	12.7
3.5241	3.88425	12.7
3.54176	3.88425	12.7
3.55942	3.88425	12.7
3.57707	3.88425	12.7
3.59473	3.88425	12.7
3.61239	3.88425	12.7
3.63005	3.88425	12.7
2.37629	3.9406	12.7
2.39395	3.9406	12.7
2.41161	3.9406	12.7
2.42927	3.9406	12.7
2.44693	3.9406	12.7
2.46458	3.9406	12.7
2.48224	3.9406	12.7
2.4999	3.9406	12.7
2.51756	3.9406	12.7
2.53522	3.9406	11.7
2.55288	3.9406	10.1
2.57054	3.9406	12.7
2.58819	3.9406	9.02
2.60585	3.9406	12.7
2.62351	3.9406	10.1
2.64117	3.9406	7.96
2.65883	3.9406	7.96
2.67649	3.9406	7.43
2.69415	3.9406	6.9
2.7118	3.9406	5.84
2.72946	3.9406	6.37
2.74712	3.9406	6.37
2.76478	3.9406	7.43
2.78244	3.9406	7.43
2.8001	3.9406	7.43
2.81776	3.9406	9.02
2.83541	3.9406	5.84
2.85307	3.9406	11.7
2.87073	3.9406	11.7
2.88839	3.9406	11.7
2.90605	3.9406	12.7
2.92371	3.9406	12.7
2.94137	3.9406	11.7
2.95902	3.9406	12.7
2.97668	3.9406	10.1
2.99434	3.9406	12.7
3.012	3.9406	12.7
3.02966	3.9406	12.7
3.04732	3.9406	12.7
3.06498	3.9406	12.7
3.08263	3.9406	12.7
3.10029	3.9406	12.7
3.11795	3.9406	12.7
3.13561	3.9406	12.7
3.15327	3.9406	12.7
3.17093	3.9406	12.7
3.18859	3.9406	12.7
3.20624	3.9406	12.7
3.2239	3.9406	12.7
3.24156	3.9406	12.7
3.25922	3.9406	12.7
3.27688	3.9406	12.7
3.29454	3.9406	12.7
3.3122	3.9406	12.7
3.32985	3.9406	12.7
3.34751	3.9406	12.7
3.36517	3.9406	12.7
3.38283	3.9406	12.7
3.40049	3.9406	12.7
3.41815	3.9406	12.7
3.43581	3.9406	12.7
3.45346	3.9406	12.7
3.47112	3.9406	12.7
3.48878	3.9406	12.7
3.50644	3.9406	12.7
3.5241	3.9406	12.7
3.54176	3.9406	12.7
3.55942	3.9406	12.7
3.57707	3.9406	12.7
3.59473	3.9406	12.7
3.61239	3.9406	12.7
3.63005	3.9406	12.7
2.37629	3.99696	12.7
2.39395	3.99696	12.7
2.41161	3.99696	12.7
2.42927	3.99696	12.7
2.44693	3.99696	12.7
2.46458	3.99696	12.7
2.48224	3.99696	12.7
2.4999	3.99696	12.7
2.51756	3.99696	11.7
2.53522	3.99696	12.7
2.55288	3.99696	11.7
2.57054	3.99696	11.7
2.58819	3.99696	9.02
2.60585	3.99696	9.02
2.62351	3.99696	9.02
2.64117	3.99696	8.49
2.65883	3.99696	5.84
2.67649	3.99696	6.37
2.69415	3.99696	5.84
2.7118	3.99696	6.9
2.72946	3.99696	6.37
2.74712	3.99696	5.84
2.76478	3.99696	5.31
2.78244	3.99696	7.43
2.8001	3.99696	5.84
2.81776	3.99696	7.43
2.83541	3.99696	10.1
2.85307	3.99696	12.7
2.87073	3.99696	9.02
2.88839	3.99696	9.02
2.90605	3.99696	12.7
2.92371	3.99696	11.7
2.94137	3.99696	12.7
2.95902	3.99696	12.7
2.97668	3.99696	12.7
2.99434	3.99696	12.7
3.012	3.99696	12.7
3.02966	3.99696	12.7
3.04732	3.99696	12.7
3.06498	3.99696	12.7
3.08263	3.99696	12.7
3.10029	3.99696	12.7
3.11795	3.99696	12.7
3.13561	3.99696	12.7
3.15327	3.99696	12.7
3.17093	3.99696	12.7
3.18859	3.99696	12.7
3.20624	3.99696	12.7
3.2239	3.99696	12.7
3.24156	3.99696	12.7
3.25922	3.99696	12.7
3.27688	3.99696	12.7
3.29454	3.99696	12.7
3.3122	3.99696	12.7
3.32985	3.99696	12.7
3.34751	3.99696	12.7
3.36517	3.99696	12.7
3.38283	3.99696	12.7
3.40049	3.99696	12.7
3.41815	3.99696	12.7
3.43581	3.99696	12.7
3.45346	3.99696	12.7
3.47112	3.99696	12.7
3.48878	3.99696	12.7
3.50644	3.99696	12.7
3.5241	3.99696	12.7
3.54176	3.99696	12.7
3.55942	3.99696	12.7
3.57707	3.99696	12.7
3.59473	3.99696	12.7
3.61239	3.99696	12.7
3.63005	3.99696	12.7
2.37629	4.05331	12.7
2.39395	4.05331	12.7
2.41161	4.05331	12.7
2.42927	4.05331	12.7
2.44693	4.05331	12.7
2.46458	4.05331	12.7
2.48224	4.05331	11.7
2.4999	4.05331	12.7
2.51756	4.05331	11.7
2.53522	4.05331	12.7
2.55288	4.05331	10.1
2.57054	4.05331	11.7
2.58819	4.05331	10.1
2.60585	4.05331	10.1
2.62351	4.05331	8.49
2.64117	4.05331	6.9
2.65883	4.05331	6.9
2.67649	4.05331	9.02
2.69415	4.05331	6.37
2.7118	4.05331	5.84
2.72946	4.05331	5.84
2.74712	4.05331	6.37
2.76478	4.05331	9.02
2.78244	4.05331	5.31
2.8001	4.05331	7.96
2.81776	4.05331	9.02
2.83541	4.05331	11.7
2.85307	4.05331	7.96
2.87073	4.05331	9.02
2.88839	4.05331	10.1
2.90605	4.05331	12.7
2.92371	4.05331	11.7
2.94137	4.05331	12.7
2.95902	4.05331	12.7
2.97668	4.05331	12.7
2.99434	4.05331	12.7
3.012	4.05331	12.7
3.02966	4.05331	12.7
3.04732	4.05331	12.7
3.06498	4.05331	12.7
3.08263	4.05331	12.7
3.10029	4.05331	12.7
3.11795	4.05331	12.7
3.13561	4.05331	12.7
3.15327	4.05331	12.7
3.17093	4.05331	12.7
3.18859	4.05331	12.7
3.20624	4.05331	12.7
3.2239	4.05331	12.7
3.24156	4.05331	12.7
3.25922	4.05331	12.7
3.27688	4.05331	12.7
3.29454	4.05331	12.7
3.3122	4.05331	12.7
3.32985	4.05331	12.7
3.34751	4.05331	12.7
3.36517	4.05331	12.7
3.38283	4.05331	12.7
3.40049	4.05331	12.7
3.41815	4.05331	12.7
3.43581	4.05331	12.7
3.45346	4.05331	12.7
3.47112	4.05331	12.7
3.48878	4.05331	12.7
3.50644	4.05331	12.7
3.5241	4.05331	12.7
3.54176	4.05331	12.7
3.55942	4.05331	12.7
3.57707	4.05331	12.7
3.59473	4.05331	12.7
3.61239	4.05331	12.7
3.63005	4.05331	12.7
2.37629	4.10967	12.7
2.39395	4.10967	12.7
2.41161	4.10967	12.7
2.42927	4.10967	12.7
2.44693	4.10967	12.7
2.46458	4.10967	12.7
2.48224	4.10967	12.7
2.4999	4.10967	12.7
2.51756	4.10967	12.7
2.53522	4.10967	11.7
2.55288	4.10967	10.1
2.57054	4.10967	11.7
2.58819	4.10967	10.1
2.60585	4.10967	9.02
2.62351	4.10967	6.37
2.64117	4.10967	7.96
2.65883	4.10967	7.43
2.67649	4.10967	6.37
2.69415	4.10967	5.84
2.7118	4.10967	4.25
2.72946	4.10967	4.78
2.74712	4.10967	5.84
2.76478	4.10967	5.84
2.78244	4.10967	5.84
2.8001	4.10967	6.37
2.81776	4.10967	5.84
2.83541	4.10967	11.7
2.85307	4.10967	7.96
2.87073	4.10967	10.1
2.88839	4.10967	8.49
2.90605	4.10967	9.02
2.92371	4.10967	11.7
2.94137	4.10967	12.7
2.95902	4.10967	12.7
2.97668	4.10967	12.7
2.99434	4.10967	12.7
3.012	4.10967	12.7
3.02966	4.10967	12.7
3.04732	4.10967	12.7
3.06498	4.10967	12.7
3.08263	4.10967	12.7
3.10029	4.10967	12.7
3.11795	4.10967	12.7
3.13561	4.10967	12.7
3.15327	4.10967	12.7
3.17093	4.10967	12.7
3.18859	4.10967	12.7
3.20624	4.10967	12.7
3.2239	4.10967	12.7
3.24156	4.10967	12.7
3.25922	4.10967	12.7
3.27688	4.10967	12.7
3.29454	4.10967	12.7
3.3122	4.10967	12.7
3.32985	4.10967	12.7
3.34751	4.10967	12.7
3.36517	4.10967	12.7
3.38283	4.10967	12.7
3.40049	4.10967	12.7
3.41815	4.10967	12.7
3.43581	4.10967	12.7
3.45346	4.10967	12.7
3.47112	4.10967	12.7
3.48878	4.10967	12.7
3.50644	4.10967	12.7
3.5241	4.10967	12.7
3.54176	4.10967	12.7
3.55942	4.10967	12.7
3.57707	4.10967	12.7
3.59473	4.10967	12.7
3.61239	4.10967	12.7
3.63005	4.10967	12.7
2.37629	4.16603	12.7
2.39395	4.16603	12.7
2.41161	4.16603	12.7
2.42927	4.16603	12.7
2.44693	4.16603	12.7
2.46458	4.16603	12.7
2.48224	4.16603	12.7
2.4999	4.16603	11.7
2.51756	4.16603	12.7
2.53522	4.16603	12.7
2.55288	4.16603	10.1
2.57054	4.16603	6.37
2.58819	4.16603	7.96
2.60585	4.16603	7.43
2.62351	4.16603	7.96
2.64117	4.16603	5.84
2.65883	4.16603	5.31
2.67649	4.16603	5.84
2.69415	4.16603	4.78
2.7118	4.16603	3.72
2.72946	4.16603	4.78
2.74712	4.16603	5.84
2.76478	4.16603	5.31
2.78244	4.16603	5.31
2.8001	4.16603	4.25
2.81776	4.16603	5.84
2.83541	4.16603	7.96
2.85307	4.16603	7.43
2.87073	4.16603	7.43
2.88839	4.16603	8.49
2.90605	4.16603	11.7
2.92371	4.16603	12.7
2.94137	4.16603	11.7
2.95902	4.16603	12.7
2.97668	4.16603	12.7
2.99434	4.16603	12.7
3.012	4.16603	11.7
3.02966	4.16603	12.7
3.04732	4.16603	12.7
3.06498	4.16603	12.7
3.08263	4.16603	12.7
3.10029	4.16603	12.7
3.11795	4.16603	12.7
3.13561	4.16603	12.7
3.15327	4.16603	12.7
3.17093	4.16603	12.7
3.18859	4.16603	12.7
3.20624	4.16603	12.7
3.2239	4.16603	12.7
3.24156	4.16603	12.7
3.25922	4.16603	12.7
3.27688	4.16603	12.7
3.29454	4.16603	12.7
3.3122	4.16603	12.7
3.32985	4.16603	12.7
3.34751	4.16603	12.7
3.36517	4.16603	12.7
3.38283	4.16603	12.7
3.40049	4.16603	12.7
3.41815	4.16603	12.7
3.43581	4.16603	12.7
3.45346	4.16603	12.7
3.47112	4.16603	12.7
3.48878	4.16603	12.7
3.50644	4.16603	12.7
3.5241	4.16603	12.7
3.54176	4.16603	12.7
3.55942	4.16603	12.7
3.57707	4.16603	12.7
3.59473	4.16603	12.7
3.61239	4.16603	12.7
3.63005	4.16603	12.7
2.37629	4.22238	12.7
2.39395	4.22238	12.7
2.41161	4.22238	12.7
2.42927	4.22238	12.7
2.44693	4.22238	12.7
2.46458	4.22238	12.7
2.48224	4.22238	12.7
2.4999	4.22238	12.7
2.51756	4.22238	11.7
2.53522	4.22238	12.7
2.55288	4.22238	10.1
2.57054	4.22238	9.02
2.58819	4.22238	9.02
2.60585	4.22238	8.49
2.62351	4.22238	5.84
2.64117	4.22238	5.84
2.65883	4.22238	4.78
2.67649	4.22238	4.78
2.69415	4.22238	4.78
2.7118	4.22238	4.78
2.72946	4.22238	6.9
2.74712	4.22238	4.78
2.76478	4.22238	4.25
2.78244	4.22238	6.9
2.8001	4.22238	4.78
2.81776	4.22238	5.84
2.83541	4.22238	5.84
2.85307	4.22238	10.1
2.87073	4.22238	11.7
2.88839	4.22238	9.02
2.90605	4.22238	12.7
2.92371	4.22238	12.7
2.94137	4.22238	12.7
2.95902	4.22238	12.7
2.97668	4.22238	12.7
2.99434	4.22238	12.7
3.012	4.22238	11.7
3.02966	4.22238	12.7
3.04732	4.22238	12.7
3.06498	4.22238	12.7
3.08263	4.22238	12.7
3.10029	4.22238	12.7
3.11795	4.22238	12.7
3.13561	4.22238	12.7
3.15327	4.22238	12.7
3.17093	4.22238	12.7
3.18859	4.22238	12.7
3.20624	4.22238	12.7
3.2239	4.22238	12.7
3.24156	4.22238	12.7
3.25922	4.22238	12.7
3.27688	4.22238	12.7
3.29454	4.22238	12.7
3.3122	4.22238	12.7
3.32985	4.22238	12.7
3.34751	4.22238	12.7
3.36517	4.22238	12.7
3.38283	4.22238	12.7
3.40049	4.22238	12.7
3.41815	4.22238	12.7
3.43581	4.22238	12.7
3.45346	4.22238	12.7
3.47112	4.22238	12.7
3.48878	4.22238	12.7
3.50644	4.22238	12.7
3.5241	4.22238	12.7
3.54176	4.22238	12.7
3.55942	4.22238	12.7
3.57707	4.22238	12.7
3.59473	4.22238	12.7
3.61239	4.22238	12.7
3.63005	4.22238	12.7
2.37629	4.27874	12.7
2.39395	4.27874	12.7
2.41161	4.27874	12.7
2.42927	4.27874	12.7
2.44693	4.27874	12.7
2.46458	4.27874	12.7
2.48224	4.27874	12.7
2.4999	4.27874	9.02
2.51756	4.27874	12.7
2.53522	4.27874	12.7
2.55288	4.27874	7.96
2.57054	4.27874	8.49
2.58819	4.27874	7.96
2.60585	4.27874	6.37
2.62351	4.27874	6.37
2.64117	4.27874	5.84
2.65883	4.27874	5.31
2.67649	4.27874	5.84
2.69415	4.27874	4.25
2.7118	4.27874	5.84
2.72946	4.27874	4.78
2.74712	4.27874	4.78
2.76478	4.27874	3.19
2.78244	4.27874	3.72
2.8001	4.27874	5.31
2.81776	4.27874	6.37
2.83541	4.27874	6.37
2.85307	4.27874	7.96
2.87073	4.27874	7.96
2.88839	4.27874	8.49
2.90605	4.27874	11.7
2.92371	4.27874	8.49
2.94137	4.27874	10.1
2.95902	4.27874	11.7
2.97668	4.27874	12.7
2.99434	4.27874	11.7
3.012	4.27874	12.7
3.02966	4.27874	12.7
3.04732	4.27874	12.7
3.06498	4.27874	12.7
3.08263	4.27874	12.7
3.10029	4.27874	12.7
3.11795	4.27874	12.7
3.13561	4.27874	12.7
3.15327	4.27874	12.7
3.17093	4.27874	12.7
3.18859	4.27874	12.7
3.20624	4.27874	12.7
3.2239	4.27874	12.7
3.24156	4.27874	12.7
3.25922	4.27874	12.7
3.27688	4.27874	12.7
3.29454	4.27874	12.7
3.3122	4.27874	12.7
3.32985	4.27874	12.7
3.34751	4.27874	12.7
3.36517	4.27874	12.7
3.38283	4.27874	12.7
3.40049	4.27874	12.7
3.41815	4.27874	12.7
3.43581	4.27874	12.7
3.45346	4.27874	12.7
3.47112	4.27874	12.7
3.48878	4.27874	12.7
3.50644	4.27874	12.7
3.5241	4.27874	12.7
3.54176	4.27874	12.7
3.55942	4.27874	12.7
3.57707	4.27874	12.7
3.59473	4.27874	12.7
3.61239	4.27874	12.7
3.63005	4.27874	12.7
2.37629	4.33509	12.7
2.39395	4.33509	12.7
2.41161	4.33509	12.7
2.42927	4.33509	12.7
2.44693	4.33509	12.7
2.46458	4.33509	12.7
2.48224	4.33509	12.7
2.4999	4.33509	12.7
2.51756	4.33509	12.7
2.53522	4.33509	12.7
2.55288	4.33509	11.7
2.57054	4.33509	11.7
2.58819	4.33509	10.1
2.60585	4.33509	10.1
2.62351	4.33509	6.9
2.64117	4.33509	5.84
2.65883	4.33509	4.78
2.67649	4.33509	4.78
2.69415	4.33509	4.78
2.7118	4.33509	5.84
2.72946	4.33509	4.25
2.74712	4.33509	4.25
2.76478	4.33509	4.25
2.78244	4.33509	4.25
2.8001	4.33509	5.31
2.81776	4.33509	4.25
2.83541	4.33509	5.84
2.85307	4.33509	6.9
2.87073	4.33509	6.37
2.88839	4.33509	8.49
2.90605	4.33509	10.1
2.92371	4.33509	9.02
2.94137	4.33509	12.7
2.95902	4.33509	11.7
2.97668	4.33509	12.7
2.99434	4.33509	12.7
3.012	4.33509	12.7
3.02966	4.33509	12.7
3.04732	4.33509	12.7
3.06498	4.33509	12.7
3.08263	4.33509	12.7
3.10029	4.33509	12.7
3.11795	4.33509	12.7
3.13561	4.33509	12.7
3.15327	4.33509	12.7
3.17093	4.33509	12.7
3.18859	4.33509	12.7
3.20624	4.33509	12.7
3.2239	4.33509	12.7
3.24156	4.33509	12.7
3.25922	4.33509	12.7
3.27688	4.33509	12.7
3.29454	4.33509	12.7
3.3122	4.33509	12.7
3.32985	4.33509	12.7
3.34751	4.33509	12.7
3.36517	4.33509	12.7
3.38283	4.33509	12.7
3.40049	4.33509	12.7
3.41815	4.33509	12.7
3.43581	4.33509	12.7
3.45346	4.33509	12.7
3.47112	4.33509	12.7
3.48878	4.33509	12.7
3.50644	4.33509	12.7
3.5241	4.33509	12.7
3.54176	4.33509	12.7
3.55942	4.33509	12.7
3.57707	4.33509	12.7
3.59473	4.33509	12.7
3.61239	4.33509	12.7
3.63005	4.33509	12.7
2.37629	4.39145	12.7
2.39395	4.39145	12.7
2.41161	4.39145	12.7
2.42927	4.39145	12.7
2.44693	4.39145	12.7
2.46458	4.39145	12.7
2.48224	4.39145	11.7
2.4999	4.39145	11.7
2.51756	4.39145	12.7
2.53522	4.39145	12.7
2.55288	4.39145	9.02
2.57054	4.39145	9.02
2.58819	4.39145	7.43
2.60585	4.39145	7.96
2.62351	4.39145	7.43
2.64117	4.39145	6.37
2.65883	4.39145	4.78
2.67649	4.39145	3.19
2.69415	4.39145	3.72
2.7118	4.39145	3.72
2.72946	4.39145	3.72
2.74712	4.39145	3.72
2.76478	4.39145	4.78
2.78244	4.39145	5.31
2.8001	4.39145	5.84
2.81776	4.39145	5.84
2.83541	4.39145	6.9
2.85307	4.39145	6.37
2.87073	4.39145	6.9
2.88839	4.39145	7.43
2.90605	4.39145	11.7
2.92371	4.39145	12.7
2.94137	4.39145	12.7
2.95902	4.39145	12.7
2.97668	4.39145	11.7
2.99434	4.39145	12.7
3.012	4.39145	12.7
3.02966	4.39145	12.7
3.04732	4.39145	12.7
3.06498	4.39145	12.7
3.08263	4.39145	12.7
3.10029	4.39145	12.7
3.11795	4.39145	12.7
3.13561	4.39145	12.7
3.15327	4.39145	12.7
3.17093	4.39145	12.7
3.18859	4.39145	12.7
3.20624	4.39145	12.7
3.2239	4.39145	12.7
3.24156	4.39145	12.7
3.25922	4.39145	12.7
3.27688	4.39145	12.7
3.29454	4.39145	12.7
3.3122	4.39145	12.7
3.32985	4.39145	12.7
3.34751	4.39145	12.7
3.36517	4.39145	12.7
3.38283	4.39145	12.7
3.40049	4.39145	12.7
3.41815	4.39145	12.7
3.43581	4.39145	12.7
3.45346	4.39145	12.7
3.47112	4.39145	12.7
3.48878	4.39145	12.7
3.50644	4.39145	12.7
3.5241	4.39145	12.7
3.54176	4.39145	12.7
3.55942	4.39145	12.7
3.57707	4.39145	12.7
3.59473	4.39145	12.7
3.61239	4.39145	12.7
3.63005	4.39145	12.7
2.37629	4.4478	12.7
2.39395	4.4478	12.7
2.41161	4.4478	12.7
2.42927	4.4478	12.7
2.44693	4.4478	12.7
2.46458	4.4478	12.7
2.48224	4.4478	12.7
2.4999	4.4478	11.7
2.51756	4.4478	12.7
2.53522	4.4478	12.7
2.55288	4.4478	12.7
2.57054	4.4478	7.96
2.58819	4.4478	7.43
2.60585	4.4478	7.96
2.62351	4.4478	5.84
2.64117	4.4478	5.31
2.65883	4.4478	4.25
2.67649	4.4478	4.25
2.69415	4.4478	4.25
2.7118	4.4478	3.72
2.72946	4.4478	3.19
2.74712	4.4478	3.72
2.76478	4.4478	3.72
2.78244	4.4478	3.72
2.8001	4.4478	5.84
2.81776	4.4478	4.78
2.83541	4.4478	8.49
2.85307	4.4478	5.84
2.87073	4.4478	10.1
2.88839	4.4478	8.49
2.90605	4.4478	9.02
2.92371	4.4478	10.1
2.94137	4.4478	11.7
2.95902	4.4478	12.7
2.97668	4.4478	11.7
2.99434	4.4478	11.7
3.012	4.4478	9.02
3.02966	4.4478	12.7
3.04732	4.4478	12.7
3.06498	4.4478	12.7
3.08263	4.4478	12.7
3.10029	4.4478	12.7
3.11795	4.4478	12.7
3.13561	4.4478	12.7
3.15327	4.4478	12.7
3.17093	4.4478	12.7
3.18859	4.4478	12.7
3.20624	4.4478	12.7
3.2239	4.4478	12.7
3.24156	4.4478	12.7
3.25922	4.4478	12.7
3.27688	4.4478	12.7
3.29454	4.4478	12.7
3.3122	4.4478	12.7
3.32985	4.4478	12.7
3.34751	4.4478	12.7
[truncated: 3,184 more rows]

## Sheet: Fig4H
2.37629	0.56374	13.9
2.39395	0.56374	13.9
2.41161	0.56374	13.9
2.42927	0.56374	13.9
2.44693	0.56374	13.9
2.46458	0.56374	13.9
2.48224	0.56374	13.9
2.4999	0.56374	13.9
2.51756	0.56374	13.9
2.53522	0.56374	13.9
2.55288	0.56374	13.9
2.57054	0.56374	13.9
2.58819	0.56374	13.9
2.60585	0.56374	13.9
2.62351	0.56374	13.9
2.64117	0.56374	13.9
2.65883	0.56374	13.9
2.67649	0.56374	13.9
2.69415	0.56374	13.9
2.7118	0.56374	12.8
2.72946	0.56374	13.9
2.74712	0.56374	11
2.76478	0.56374	13.9
2.78244	0.56374	13.9
2.8001	0.56374	12.8
2.81776	0.56374	13.9
2.83541	0.56374	13.9
2.85307	0.56374	13.9
2.87073	0.56374	13.9
2.88839	0.56374	13.9
2.90605	0.56374	13.9
2.92371	0.56374	13.9
2.94137	0.56374	13.9
2.95902	0.56374	13.9
2.97668	0.56374	13.9
2.99434	0.56374	13.9
3.012	0.56374	13.9
3.02966	0.56374	13.9
3.04732	0.56374	13.9
3.06498	0.56374	13.9
3.08263	0.56374	13.9
3.10029	0.56374	13.9
3.11795	0.56374	13.9
3.13561	0.56374	13.9
3.15327	0.56374	13.9
3.17093	0.56374	13.9
3.18859	0.56374	13.9
3.20624	0.56374	13.9
3.2239	0.56374	13.9
3.24156	0.56374	13.9
3.25922	0.56374	13.9
3.27688	0.56374	13.9
3.29454	0.56374	13.9
3.3122	0.56374	13.9
3.32985	0.56374	13.9
3.34751	0.56374	13.9
3.36517	0.56374	13.9
3.38283	0.56374	13.9
3.40049	0.56374	13.9
3.41815	0.56374	13.9
3.43581	0.56374	13.9
3.45346	0.56374	13.9
3.47112	0.56374	13.9
3.48878	0.56374	13.9
3.50644	0.56374	13.9
3.5241	0.56374	13.9
3.54176	0.56374	13.9
3.55942	0.56374	13.9
3.57707	0.56374	13.9
3.59473	0.56374	13.9
3.61239	0.56374	13.9
3.63005	0.56374	13.9
2.37629	0.6839	13.9
2.39395	0.6839	13.9
2.41161	0.6839	13.9
2.42927	0.6839	13.9
2.44693	0.6839	13.9
2.46458	0.6839	13.9
2.48224	0.6839	13.9
2.4999	0.6839	13.9
2.51756	0.6839	13.9
2.53522	0.6839	12.8
2.55288	0.6839	12.8
2.57054	0.6839	12.8
2.58819	0.6839	11
2.60585	0.6839	9.28
2.62351	0.6839	8.12
2.64117	0.6839	6.38
2.65883	0.6839	9.28
2.67649	0.6839	7.54
2.69415	0.6839	7.54
2.7118	0.6839	6.96
2.72946	0.6839	7.54
2.74712	0.6839	8.12
2.76478	0.6839	8.7
2.78244	0.6839	8.12
2.8001	0.6839	9.28
2.81776	0.6839	8.7
2.83541	0.6839	13.9
2.85307	0.6839	11
2.87073	0.6839	11
2.88839	0.6839	13.9
2.90605	0.6839	11
2.92371	0.6839	13.9
2.94137	0.6839	13.9
2.95902	0.6839	13.9
2.97668	0.6839	13.9
2.99434	0.6839	13.9
3.012	0.6839	13.9
3.02966	0.6839	13.9
3.04732	0.6839	13.9
3.06498	0.6839	13.9
3.08263	0.6839	13.9
3.10029	0.6839	13.9
3.11795	0.6839	13.9
3.13561	0.6839	13.9
3.15327	0.6839	13.9
3.17093	0.6839	13.9
3.18859	0.6839	13.9
3.20624	0.6839	13.9
3.2239	0.6839	13.9
3.24156	0.6839	13.9
3.25922	0.6839	13.9
3.27688	0.6839	13.9
3.29454	0.6839	13.9
3.3122	0.6839	13.9
3.32985	0.6839	13.9
3.34751	0.6839	13.9
3.36517	0.6839	13.9
3.38283	0.6839	13.9
3.40049	0.6839	13.9
3.41815	0.6839	13.9
3.43581	0.6839	13.9
3.45346	0.6839	13.9
3.47112	0.6839	13.9
3.48878	0.6839	13.9
3.50644	0.6839	13.9
3.5241	0.6839	13.9
3.54176	0.6839	13.9
3.55942	0.6839	13.9
3.57707	0.6839	13.9
3.59473	0.6839	13.9
3.61239	0.6839	13.9
3.63005	0.6839	13.9
2.37629	0.80406	13.9
2.39395	0.80406	13.9
2.41161	0.80406	13.9
2.42927	0.80406	13.9
2.44693	0.80406	13.9
2.46458	0.80406	13.9
2.48224	0.80406	13.9
2.4999	0.80406	12.8
2.51756	0.80406	11
2.53522	0.80406	11
2.55288	0.80406	11
2.57054	0.80406	6.38
2.58819	0.80406	8.12
2.60585	0.80406	6.38
2.62351	0.80406	5.22
2.64117	0.80406	5.22
2.65883	0.80406	4.64
2.67649	0.80406	4.06
2.69415	0.80406	3.48
2.7118	0.80406	3.48
2.72946	0.80406	3.48
2.74712	0.80406	4.06
2.76478	0.80406	4.06
2.78244	0.80406	5.22
2.8001	0.80406	5.8
2.81776	0.80406	5.22
2.83541	0.80406	5.8
2.85307	0.80406	8.7
2.87073	0.80406	8.12
2.88839	0.80406	8.7
2.90605	0.80406	12.8
2.92371	0.80406	11
2.94137	0.80406	11
2.95902	0.80406	12.8
2.97668	0.80406	13.9
2.99434	0.80406	12.8
3.012	0.80406	13.9
3.02966	0.80406	12.8
3.04732	0.80406	13.9
3.06498	0.80406	13.9
3.08263	0.80406	13.9
3.10029	0.80406	13.9
3.11795	0.80406	13.9
3.13561	0.80406	13.9
3.15327	0.80406	13.9
3.17093	0.80406	13.9
3.18859	0.80406	13.9
3.20624	0.80406	13.9
3.2239	0.80406	13.9
3.24156	0.80406	13.9
3.25922	0.80406	13.9
3.27688	0.80406	13.9
3.29454	0.80406	13.9
3.3122	0.80406	13.9
3.32985	0.80406	13.9
3.34751	0.80406	13.9
3.36517	0.80406	13.9
3.38283	0.80406	13.9
3.40049	0.80406	13.9
3.41815	0.80406	13.9
3.43581	0.80406	13.9
3.45346	0.80406	13.9
3.47112	0.80406	13.9
3.48878	0.80406	13.9
3.50644	0.80406	13.9
3.5241	0.80406	13.9
3.54176	0.80406	13.9
3.55942	0.80406	13.9
3.57707	0.80406	13.9
3.59473	0.80406	13.9
3.61239	0.80406	13.9
3.63005	0.80406	13.9
2.37629	0.92422	13.9
2.39395	0.92422	13.9
2.41161	0.92422	13.9
2.42927	0.92422	13.9
2.44693	0.92422	13.9
2.46458	0.92422	13.9
2.48224	0.92422	13.9
2.4999	0.92422	13.9
2.51756	0.92422	12.8
2.53522	0.92422	13.9
2.55288	0.92422	11
2.57054	0.92422	12.8
2.58819	0.92422	9.28
2.60585	0.92422	9.28
2.62351	0.92422	12.8
2.64117	0.92422	9.28
2.65883	0.92422	6.96
2.67649	0.92422	8.12
2.69415	0.92422	8.12
2.7118	0.92422	7.54
2.72946	0.92422	6.96
2.74712	0.92422	8.12
2.76478	0.92422	8.7
2.78244	0.92422	8.7
2.8001	0.92422	8.7
2.81776	0.92422	8.12
2.83541	0.92422	9.28
2.85307	0.92422	9.28
2.87073	0.92422	12.8
2.88839	0.92422	13.9
2.90605	0.92422	13.9
2.92371	0.92422	12.8
2.94137	0.92422	13.9
2.95902	0.92422	13.9
2.97668	0.92422	13.9
2.99434	0.92422	13.9
3.012	0.92422	13.9
3.02966	0.92422	13.9
3.04732	0.92422	13.9
3.06498	0.92422	13.9
3.08263	0.92422	13.9
3.10029	0.92422	13.9
3.11795	0.92422	13.9
3.13561	0.92422	13.9
3.15327	0.92422	13.9
3.17093	0.92422	13.9
3.18859	0.92422	13.9
3.20624	0.92422	13.9
3.2239	0.92422	13.9
3.24156	0.92422	13.9
3.25922	0.92422	13.9
3.27688	0.92422	13.9
3.29454	0.92422	13.9
3.3122	0.92422	13.9
3.32985	0.92422	13.9
3.34751	0.92422	13.9
3.36517	0.92422	13.9
3.38283	0.92422	13.9
3.40049	0.92422	13.9
3.41815	0.92422	13.9
3.43581	0.92422	13.9
3.45346	0.92422	13.9
3.47112	0.92422	13.9
3.48878	0.92422	13.9
3.50644	0.92422	13.9
3.5241	0.92422	13.9
3.54176	0.92422	13.9
3.55942	0.92422	13.9
3.57707	0.92422	13.9
3.59473	0.92422	13.9
3.61239	0.92422	13.9
3.63005	0.92422	13.9
2.37629	1.04438	13.9
2.39395	1.04438	13.9
2.41161	1.04438	13.9
2.42927	1.04438	13.9
2.44693	1.04438	13.9
2.46458	1.04438	13.9
2.48224	1.04438	13.9
2.4999	1.04438	13.9
2.51756	1.04438	13.9
2.53522	1.04438	13.9
2.55288	1.04438	13.9
2.57054	1.04438	12.8
2.58819	1.04438	11
2.60585	1.04438	11
2.62351	1.04438	11
2.64117	1.04438	12.8
2.65883	1.04438	10.4
2.67649	1.04438	11
2.69415	1.04438	8.7
2.7118	1.04438	9.28
2.72946	1.04438	7.54
2.74712	1.04438	8.7
2.76478	1.04438	10.4
2.78244	1.04438	8.7
2.8001	1.04438	12.8
2.81776	1.04438	11
2.83541	1.04438	9.28
2.85307	1.04438	9.28
2.87073	1.04438	11
2.88839	1.04438	13.9
2.90605	1.04438	13.9
2.92371	1.04438	13.9
2.94137	1.04438	13.9
2.95902	1.04438	13.9
2.97668	1.04438	13.9
2.99434	1.04438	13.9
3.012	1.04438	12.8
3.02966	1.04438	13.9
3.04732	1.04438	13.9
3.06498	1.04438	13.9
3.08263	1.04438	13.9
3.10029	1.04438	13.9
3.11795	1.04438	13.9
3.13561	1.04438	13.9
3.15327	1.04438	13.9
3.17093	1.04438	13.9
3.18859	1.04438	13.9
3.20624	1.04438	13.9
3.2239	1.04438	13.9
3.24156	1.04438	13.9
3.25922	1.04438	13.9
3.27688	1.04438	13.9
3.29454	1.04438	13.9
3.3122	1.04438	13.9
3.32985	1.04438	13.9
3.34751	1.04438	13.9
3.36517	1.04438	13.9
3.38283	1.04438	13.9
3.40049	1.04438	13.9
3.41815	1.04438	13.9
3.43581	1.04438	13.9
3.45346	1.04438	13.9
3.47112	1.04438	13.9
3.48878	1.04438	13.9
3.50644	1.04438	13.9
3.5241	1.04438	13.9
3.54176	1.04438	13.9
3.55942	1.04438	13.9
3.57707	1.04438	13.9
3.59473	1.04438	13.9
3.61239	1.04438	13.9
3.63005	1.04438	13.9
2.37629	1.16454	13.9
2.39395	1.16454	13.9
2.41161	1.16454	13.9
2.42927	1.16454	13.9
2.44693	1.16454	13.9
2.46458	1.16454	13.9
2.48224	1.16454	13.9
2.4999	1.16454	13.9
2.51756	1.16454	13.9
2.53522	1.16454	12.8
2.55288	1.16454	12.8
2.57054	1.16454	12.8
2.58819	1.16454	11
2.60585	1.16454	9.28
2.62351	1.16454	12.8
2.64117	1.16454	8.7
2.65883	1.16454	11
2.67649	1.16454	8.12
2.69415	1.16454	11
2.7118	1.16454	10.4
2.72946	1.16454	11
2.74712	1.16454	11
2.76478	1.16454	9.28
2.78244	1.16454	10.4
2.8001	1.16454	8.7
2.81776	1.16454	10.4
2.83541	1.16454	13.9
2.85307	1.16454	11
2.87073	1.16454	12.8
2.88839	1.16454	13.9
2.90605	1.16454	13.9
2.92371	1.16454	13.9
2.94137	1.16454	12.8
2.95902	1.16454	13.9
2.97668	1.16454	13.9
2.99434	1.16454	13.9
3.012	1.16454	13.9
3.02966	1.16454	13.9
3.04732	1.16454	13.9
3.06498	1.16454	13.9
3.08263	1.16454	13.9
3.10029	1.16454	13.9
3.11795	1.16454	13.9
3.13561	1.16454	13.9
3.15327	1.16454	13.9
3.17093	1.16454	13.9
3.18859	1.16454	13.9
3.20624	1.16454	13.9
3.2239	1.16454	13.9
3.24156	1.16454	13.9
3.25922	1.16454	13.9
3.27688	1.16454	13.9
3.29454	1.16454	13.9
3.3122	1.16454	13.9
3.32985	1.16454	13.9
3.34751	1.16454	13.9
3.36517	1.16454	13.9
3.38283	1.16454	13.9
3.40049	1.16454	13.9
3.41815	1.16454	13.9
3.43581	1.16454	13.9
3.45346	1.16454	13.9
3.47112	1.16454	13.9
3.48878	1.16454	13.9
3.50644	1.16454	13.9
3.5241	1.16454	13.9
3.54176	1.16454	13.9
3.55942	1.16454	13.9
3.57707	1.16454	13.9
3.59473	1.16454	13.9
3.61239	1.16454	13.9
3.63005	1.16454	13.9
2.37629	1.2847	13.9
2.39395	1.2847	13.9
2.41161	1.2847	13.9
2.42927	1.2847	13.9
2.44693	1.2847	13.9
2.46458	1.2847	13.9
2.48224	1.2847	13.9
2.4999	1.2847	13.9
2.51756	1.2847	13.9
2.53522	1.2847	13.9
2.55288	1.2847	13.9
2.57054	1.2847	12.8
2.58819	1.2847	13.9
2.60585	1.2847	12.8
2.62351	1.2847	13.9
2.64117	1.2847	8.7
2.65883	1.2847	9.28
2.67649	1.2847	11
2.69415	1.2847	11
2.7118	1.2847	9.28
2.72946	1.2847	8.7
2.74712	1.2847	13.9
2.76478	1.2847	10.4
2.78244	1.2847	11
2.8001	1.2847	11
2.81776	1.2847	11
2.83541	1.2847	12.8
2.85307	1.2847	11
2.87073	1.2847	13.9
2.88839	1.2847	11
2.90605	1.2847	12.8
2.92371	1.2847	12.8
2.94137	1.2847	13.9
2.95902	1.2847	13.9
2.97668	1.2847	13.9
2.99434	1.2847	13.9
3.012	1.2847	13.9
3.02966	1.2847	13.9
3.04732	1.2847	13.9
3.06498	1.2847	13.9
3.08263	1.2847	13.9
3.10029	1.2847	13.9
3.11795	1.2847	13.9
3.13561	1.2847	13.9
3.15327	1.2847	13.9
3.17093	1.2847	13.9
3.18859	1.2847	13.9
3.20624	1.2847	13.9
3.2239	1.2847	13.9
3.24156	1.2847	13.9
3.25922	1.2847	13.9
3.27688	1.2847	13.9
3.29454	1.2847	13.9
3.3122	1.2847	13.9
3.32985	1.2847	13.9
3.34751	1.2847	13.9
3.36517	1.2847	13.9
3.38283	1.2847	13.9
3.40049	1.2847	13.9
3.41815	1.2847	13.9
3.43581	1.2847	13.9
3.45346	1.2847	13.9
3.47112	1.2847	13.9
3.48878	1.2847	13.9
3.50644	1.2847	13.9
3.5241	1.2847	13.9
3.54176	1.2847	13.9
3.55942	1.2847	13.9
3.57707	1.2847	13.9
3.59473	1.2847	13.9
3.61239	1.2847	13.9
3.63005	1.2847	13.9
2.37629	1.40486	13.9
2.39395	1.40486	13.9
2.41161	1.40486	13.9
2.42927	1.40486	13.9
2.44693	1.40486	13.9
2.46458	1.40486	13.9
2.48224	1.40486	13.9
2.4999	1.40486	13.9
2.51756	1.40486	13.9
2.53522	1.40486	13.9
2.55288	1.40486	13.9
2.57054	1.40486	11
2.58819	1.40486	13.9
2.60585	1.40486	13.9
2.62351	1.40486	13.9
2.64117	1.40486	12.8
2.65883	1.40486	11
2.67649	1.40486	11
2.69415	1.40486	12.8
2.7118	1.40486	13.9
2.72946	1.40486	13.9
2.74712	1.40486	8.7
2.76478	1.40486	13.9
2.78244	1.40486	10.4
2.8001	1.40486	11
2.81776	1.40486	12.8
2.83541	1.40486	12.8
2.85307	1.40486	11
2.87073	1.40486	11
2.88839	1.40486	12.8
2.90605	1.40486	12.8
2.92371	1.40486	13.9
2.94137	1.40486	13.9
2.95902	1.40486	13.9
2.97668	1.40486	13.9
2.99434	1.40486	13.9
3.012	1.40486	13.9
3.02966	1.40486	13.9
3.04732	1.40486	13.9
3.06498	1.40486	13.9
3.08263	1.40486	13.9
3.10029	1.40486	13.9
3.11795	1.40486	13.9
3.13561	1.40486	13.9
3.15327	1.40486	13.9
3.17093	1.40486	13.9
3.18859	1.40486	13.9
3.20624	1.40486	13.9
3.2239	1.40486	13.9
3.24156	1.40486	13.9
3.25922	1.40486	13.9
3.27688	1.40486	13.9
3.29454	1.40486	13.9
3.3122	1.40486	13.9
3.32985	1.40486	13.9
3.34751	1.40486	13.9
3.36517	1.40486	13.9
3.38283	1.40486	13.9
3.40049	1.40486	13.9
3.41815	1.40486	13.9
3.43581	1.40486	13.9
3.45346	1.40486	13.9
3.47112	1.40486	13.9
3.48878	1.40486	13.9
3.50644	1.40486	13.9
3.5241	1.40486	13.9
3.54176	1.40486	13.9
3.55942	1.40486	13.9
3.57707	1.40486	13.9
3.59473	1.40486	13.9
3.61239	1.40486	13.9
3.63005	1.40486	13.9
2.37629	1.52502	13.9
2.39395	1.52502	13.9
2.41161	1.52502	13.9
2.42927	1.52502	13.9
2.44693	1.52502	13.9
2.46458	1.52502	13.9
2.48224	1.52502	13.9
2.4999	1.52502	13.9
2.51756	1.52502	13.9
2.53522	1.52502	13.9
2.55288	1.52502	13.9
2.57054	1.52502	13.9
2.58819	1.52502	11
2.60585	1.52502	13.9
2.62351	1.52502	12.8
2.64117	1.52502	11
2.65883	1.52502	11
2.67649	1.52502	13.9
2.69415	1.52502	12.8
2.7118	1.52502	11
2.72946	1.52502	8.7
2.74712	1.52502	10.4
2.76478	1.52502	10.4
2.78244	1.52502	10.4
2.8001	1.52502	9.28
2.81776	1.52502	13.9
2.83541	1.52502	11
2.85307	1.52502	12.8
2.87073	1.52502	13.9
2.88839	1.52502	11
2.90605	1.52502	13.9
2.92371	1.52502	13.9
2.94137	1.52502	13.9
2.95902	1.52502	13.9
2.97668	1.52502	13.9
2.99434	1.52502	13.9
3.012	1.52502	13.9
3.02966	1.52502	13.9
3.04732	1.52502	13.9
3.06498	1.52502	13.9
3.08263	1.52502	13.9
3.10029	1.52502	13.9
3.11795	1.52502	13.9
3.13561	1.52502	13.9
3.15327	1.52502	13.9
3.17093	1.52502	13.9
3.18859	1.52502	13.9
3.20624	1.52502	13.9
3.2239	1.52502	13.9
3.24156	1.52502	13.9
3.25922	1.52502	13.9
3.27688	1.52502	13.9
3.29454	1.52502	13.9
3.3122	1.52502	13.9
3.32985	1.52502	13.9
3.34751	1.52502	13.9
3.36517	1.52502	13.9
3.38283	1.52502	13.9
3.40049	1.52502	13.9
3.41815	1.52502	13.9
3.43581	1.52502	13.9
3.45346	1.52502	13.9
3.47112	1.52502	13.9
3.48878	1.52502	13.9
3.50644	1.52502	13.9
3.5241	1.52502	13.9
3.54176	1.52502	13.9
3.55942	1.52502	13.9
3.57707	1.52502	13.9
3.59473	1.52502	13.9
3.61239	1.52502	13.9
3.63005	1.52502	13.9
2.37629	1.64518	13.9
2.39395	1.64518	13.9
2.41161	1.64518	13.9
2.42927	1.64518	13.9
2.44693	1.64518	13.9
2.46458	1.64518	13.9
2.48224	1.64518	13.9
2.4999	1.64518	13.9
2.51756	1.64518	13.9
2.53522	1.64518	13.9
2.55288	1.64518	13.9
2.57054	1.64518	13.9
2.58819	1.64518	13.9
2.60585	1.64518	11
2.62351	1.64518	11
2.64117	1.64518	10.4
2.65883	1.64518	9.28
2.67649	1.64518	12.8
2.69415	1.64518	8.7
2.7118	1.64518	9.28
2.72946	1.64518	9.28
2.74712	1.64518	9.28
2.76478	1.64518	12.8
2.78244	1.64518	10.4
2.8001	1.64518	12.8
2.81776	1.64518	11
2.83541	1.64518	12.8
2.85307	1.64518	11
2.87073	1.64518	11
2.88839	1.64518	11
2.90605	1.64518	12.8
2.92371	1.64518	13.9
2.94137	1.64518	13.9
2.95902	1.64518	13.9
2.97668	1.64518	13.9
2.99434	1.64518	13.9
3.012	1.64518	13.9
3.02966	1.64518	13.9
3.04732	1.64518	13.9
3.06498	1.64518	13.9
3.08263	1.64518	13.9
3.10029	1.64518	13.9
3.11795	1.64518	13.9
3.13561	1.64518	13.9
3.15327	1.64518	13.9
3.17093	1.64518	13.9
3.18859	1.64518	13.9
3.20624	1.64518	13.9
3.2239	1.64518	13.9
3.24156	1.64518	13.9
3.25922	1.64518	13.9
3.27688	1.64518	13.9
3.29454	1.64518	13.9
3.3122	1.64518	13.9
3.32985	1.64518	13.9
3.34751	1.64518	13.9
3.36517	1.64518	13.9
3.38283	1.64518	13.9
3.40049	1.64518	13.9
3.41815	1.64518	13.9
3.43581	1.64518	13.9
3.45346	1.64518	13.9
3.47112	1.64518	13.9
3.48878	1.64518	13.9
3.50644	1.64518	13.9
3.5241	1.64518	13.9
3.54176	1.64518	13.9
3.55942	1.64518	13.9
3.57707	1.64518	13.9
3.59473	1.64518	13.9
3.61239	1.64518	13.9
3.63005	1.64518	13.9
2.37629	1.76534	13.9
2.39395	1.76534	13.9
2.41161	1.76534	13.9
2.42927	1.76534	13.9
2.44693	1.76534	13.9
2.46458	1.76534	13.9
2.48224	1.76534	13.9
2.4999	1.76534	13.9
2.51756	1.76534	13.9
2.53522	1.76534	13.9
2.55288	1.76534	13.9
2.57054	1.76534	13.9
2.58819	1.76534	13.9
2.60585	1.76534	11
2.62351	1.76534	12.8
2.64117	1.76534	11
2.65883	1.76534	11
2.67649	1.76534	8.7
2.69415	1.76534	8.7
2.7118	1.76534	10.4
2.72946	1.76534	8.12
2.74712	1.76534	12.8
2.76478	1.76534	11
2.78244	1.76534	11
2.8001	1.76534	8.7
2.81776	1.76534	11
2.83541	1.76534	13.9
2.85307	1.76534	13.9
2.87073	1.76534	10.4
2.88839	1.76534	13.9
2.90605	1.76534	11
2.92371	1.76534	13.9
2.94137	1.76534	13.9
2.95902	1.76534	13.9
2.97668	1.76534	13.9
2.99434	1.76534	13.9
3.012	1.76534	13.9
3.02966	1.76534	13.9
3.04732	1.76534	13.9
3.06498	1.76534	13.9
3.08263	1.76534	13.9
3.10029	1.76534	13.9
3.11795	1.76534	13.9
3.13561	1.76534	13.9
3.15327	1.76534	13.9
3.17093	1.76534	13.9
3.18859	1.76534	13.9
3.20624	1.76534	13.9
3.2239	1.76534	13.9
3.24156	1.76534	13.9
3.25922	1.76534	13.9
3.27688	1.76534	13.9
3.29454	1.76534	13.9
3.3122	1.76534	13.9
3.32985	1.76534	13.9
3.34751	1.76534	13.9
3.36517	1.76534	13.9
3.38283	1.76534	13.9
3.40049	1.76534	13.9
3.41815	1.76534	13.9
3.43581	1.76534	13.9
3.45346	1.76534	13.9
3.47112	1.76534	13.9
3.48878	1.76534	13.9
3.50644	1.76534	13.9
3.5241	1.76534	13.9
3.54176	1.76534	13.9
3.55942	1.76534	13.9
3.57707	1.76534	13.9
3.59473	1.76534	13.9
3.61239	1.76534	13.9
3.63005	1.76534	13.9
2.37629	1.8855	13.9
2.39395	1.8855	13.9
2.41161	1.8855	13.9
2.42927	1.8855	13.9
2.44693	1.8855	13.9
2.46458	1.8855	13.9
2.48224	1.8855	13.9
2.4999	1.8855	13.9
2.51756	1.8855	13.9
2.53522	1.8855	13.9
2.55288	1.8855	13.9
2.57054	1.8855	13.9
2.58819	1.8855	13.9
2.60585	1.8855	9.28
2.62351	1.8855	11
2.64117	1.8855	11
2.65883	1.8855	11
2.67649	1.8855	10.4
2.69415	1.8855	10.4
2.7118	1.8855	9.28
2.72946	1.8855	12.8
2.74712	1.8855	9.28
2.76478	1.8855	11
2.78244	1.8855	12.8
2.8001	1.8855	8.12
2.81776	1.8855	8.7
2.83541	1.8855	12.8
2.85307	1.8855	11
2.87073	1.8855	13.9
2.88839	1.8855	13.9
2.90605	1.8855	10.4
2.92371	1.8855	12.8
2.94137	1.8855	13.9
2.95902	1.8855	13.9
2.97668	1.8855	13.9
2.99434	1.8855	13.9
3.012	1.8855	13.9
3.02966	1.8855	13.9
3.04732	1.8855	13.9
3.06498	1.8855	13.9
3.08263	1.8855	13.9
3.10029	1.8855	13.9
3.11795	1.8855	13.9
3.13561	1.8855	13.9
3.15327	1.8855	13.9
3.17093	1.8855	13.9
3.18859	1.8855	13.9
3.20624	1.8855	13.9
3.2239	1.8855	13.9
3.24156	1.8855	13.9
3.25922	1.8855	13.9
3.27688	1.8855	13.9
3.29454	1.8855	13.9
3.3122	1.8855	13.9
3.32985	1.8855	13.9
3.34751	1.8855	13.9
3.36517	1.8855	13.9
3.38283	1.8855	13.9
3.40049	1.8855	13.9
3.41815	1.8855	13.9
3.43581	1.8855	13.9
3.45346	1.8855	13.9
3.47112	1.8855	13.9
3.48878	1.8855	13.9
3.50644	1.8855	13.9
3.5241	1.8855	13.9
3.54176	1.8855	13.9
3.55942	1.8855	13.9
3.57707	1.8855	13.9
3.59473	1.8855	13.9
3.61239	1.8855	13.9
3.63005	1.8855	13.9
2.37629	2.00566	13.9
2.39395	2.00566	13.9
2.41161	2.00566	13.9
2.42927	2.00566	13.9
2.44693	2.00566	13.9
2.46458	2.00566	13.9
2.48224	2.00566	13.9
2.4999	2.00566	13.9
2.51756	2.00566	12.8
2.53522	2.00566	13.9
2.55288	2.00566	13.9
2.57054	2.00566	12.8
2.58819	2.00566	13.9
2.60585	2.00566	12.8
2.62351	2.00566	9.28
2.64117	2.00566	11
2.65883	2.00566	10.4
2.67649	2.00566	8.12
2.69415	2.00566	8.7
2.7118	2.00566	8.12
2.72946	2.00566	8.7
2.74712	2.00566	11
2.76478	2.00566	12.8
2.78244	2.00566	8.7
2.8001	2.00566	11
2.81776	2.00566	12.8
2.83541	2.00566	8.7
2.85307	2.00566	13.9
2.87073	2.00566	12.8
2.88839	2.00566	13.9
2.90605	2.00566	13.9
2.92371	2.00566	11
2.94137	2.00566	13.9
2.95902	2.00566	13.9
2.97668	2.00566	13.9
2.99434	2.00566	13.9
3.012	2.00566	13.9
3.02966	2.00566	13.9
3.04732	2.00566	13.9
3.06498	2.00566	13.9
3.08263	2.00566	13.9
3.10029	2.00566	13.9
3.11795	2.00566	13.9
3.13561	2.00566	13.9
3.15327	2.00566	13.9
3.17093	2.00566	13.9
3.18859	2.00566	13.9
3.20624	2.00566	13.9
3.2239	2.00566	13.9
3.24156	2.00566	13.9
3.25922	2.00566	13.9
3.27688	2.00566	13.9
3.29454	2.00566	13.9
3.3122	2.00566	13.9
3.32985	2.00566	13.9
3.34751	2.00566	13.9
3.36517	2.00566	13.9
3.38283	2.00566	13.9
3.40049	2.00566	13.9
3.41815	2.00566	13.9
3.43581	2.00566	13.9
3.45346	2.00566	13.9
3.47112	2.00566	13.9
3.48878	2.00566	13.9
3.50644	2.00566	13.9
3.5241	2.00566	13.9
3.54176	2.00566	13.9
3.55942	2.00566	13.9
3.57707	2.00566	13.9
3.59473	2.00566	13.9
3.61239	2.00566	13.9
3.63005	2.00566	13.9
2.37629	2.12582	13.9
2.39395	2.12582	13.9
2.41161	2.12582	13.9
2.42927	2.12582	13.9
2.44693	2.12582	13.9
2.46458	2.12582	13.9
2.48224	2.12582	13.9
2.4999	2.12582	13.9
2.51756	2.12582	13.9
2.53522	2.12582	13.9
2.55288	2.12582	13.9
2.57054	2.12582	13.9
2.58819	2.12582	11
2.60585	2.12582	10.4
2.62351	2.12582	11
2.64117	2.12582	9.28
2.65883	2.12582	10.4
2.67649	2.12582	9.28
2.69415	2.12582	9.28
2.7118	2.12582	6.96
2.72946	2.12582	11
2.74712	2.12582	8.12
2.76478	2.12582	8.7
2.78244	2.12582	8.7
2.8001	2.12582	9.28
2.81776	2.12582	8.7
2.83541	2.12582	10.4
2.85307	2.12582	11
2.87073	2.12582	11
2.88839	2.12582	13.9
2.90605	2.12582	13.9
2.92371	2.12582	13.9
2.94137	2.12582	13.9
2.95902	2.12582	13.9
2.97668	2.12582	13.9
2.99434	2.12582	13.9
3.012	2.12582	13.9
3.02966	2.12582	13.9
3.04732	2.12582	13.9
3.06498	2.12582	13.9
3.08263	2.12582	13.9
3.10029	2.12582	13.9
3.11795	2.12582	13.9
3.13561	2.12582	13.9
3.15327	2.12582	13.9
3.17093	2.12582	13.9
3.18859	2.12582	13.9
3.20624	2.12582	13.9
3.2239	2.12582	13.9
3.24156	2.12582	13.9
3.25922	2.12582	13.9
3.27688	2.12582	13.9
3.29454	2.12582	13.9
3.3122	2.12582	13.9
3.32985	2.12582	13.9
3.34751	2.12582	13.9
3.36517	2.12582	13.9
3.38283	2.12582	13.9
3.40049	2.12582	13.9
3.41815	2.12582	13.9
3.43581	2.12582	13.9
3.45346	2.12582	13.9
3.47112	2.12582	13.9
3.48878	2.12582	13.9
3.50644	2.12582	13.9
3.5241	2.12582	13.9
3.54176	2.12582	13.9
3.55942	2.12582	13.9
3.57707	2.12582	13.9
3.59473	2.12582	13.9
3.61239	2.12582	13.9
3.63005	2.12582	13.9
2.37629	2.24598	13.9
2.39395	2.24598	13.9
2.41161	2.24598	13.9
2.42927	2.24598	13.9
2.44693	2.24598	13.9
2.46458	2.24598	13.9
2.48224	2.24598	13.9
2.4999	2.24598	12.8
2.51756	2.24598	13.9
2.53522	2.24598	12.8
2.55288	2.24598	13.9
2.57054	2.24598	12.8
2.58819	2.24598	13.9
2.60585	2.24598	10.4
2.62351	2.24598	11
2.64117	2.24598	8.7
2.65883	2.24598	8.12
2.67649	2.24598	6.96
2.69415	2.24598	7.54
2.7118	2.24598	8.7
2.72946	2.24598	9.28
2.74712	2.24598	6.96
2.76478	2.24598	8.7
2.78244	2.24598	6.96
2.8001	2.24598	11
2.81776	2.24598	10.4
2.83541	2.24598	8.7
2.85307	2.24598	8.7
2.87073	2.24598	11
2.88839	2.24598	11
2.90605	2.24598	13.9
2.92371	2.24598	12.8
2.94137	2.24598	13.9
2.95902	2.24598	13.9
2.97668	2.24598	13.9
2.99434	2.24598	13.9
3.012	2.24598	13.9
3.02966	2.24598	13.9
3.04732	2.24598	13.9
3.06498	2.24598	13.9
3.08263	2.24598	13.9
3.10029	2.24598	13.9
3.11795	2.24598	13.9
3.13561	2.24598	13.9
3.15327	2.24598	13.9
3.17093	2.24598	13.9
3.18859	2.24598	13.9
3.20624	2.24598	13.9
3.2239	2.24598	13.9
3.24156	2.24598	13.9
3.25922	2.24598	13.9
3.27688	2.24598	13.9
3.29454	2.24598	13.9
3.3122	2.24598	13.9
3.32985	2.24598	13.9
3.34751	2.24598	13.9
3.36517	2.24598	13.9
3.38283	2.24598	13.9
3.40049	2.24598	13.9
3.41815	2.24598	13.9
3.43581	2.24598	13.9
3.45346	2.24598	13.9
3.47112	2.24598	13.9
3.48878	2.24598	13.9
3.50644	2.24598	13.9
3.5241	2.24598	13.9
3.54176	2.24598	13.9
3.55942	2.24598	13.9
3.57707	2.24598	13.9
3.59473	2.24598	13.9
3.61239	2.24598	13.9
3.63005	2.24598	13.9
2.37629	2.36614	13.9
2.39395	2.36614	13.9
2.41161	2.36614	13.9
2.42927	2.36614	13.9
2.44693	2.36614	13.9
2.46458	2.36614	13.9
2.48224	2.36614	12.8
2.4999	2.36614	13.9
2.51756	2.36614	13.9
2.53522	2.36614	12.8
2.55288	2.36614	12.8
2.57054	2.36614	13.9
2.58819	2.36614	10.4
2.60585	2.36614	11
2.62351	2.36614	8.7
2.64117	2.36614	8.12
2.65883	2.36614	6.96
2.67649	2.36614	8.7
2.69415	2.36614	7.54
2.7118	2.36614	6.38
2.72946	2.36614	5.8
2.74712	2.36614	5.22
2.76478	2.36614	8.12
2.78244	2.36614	6.96
2.8001	2.36614	8.12
2.81776	2.36614	7.54
2.83541	2.36614	8.7
2.85307	2.36614	8.7
2.87073	2.36614	8.7
2.88839	2.36614	12.8
2.90605	2.36614	12.8
2.92371	2.36614	12.8
2.94137	2.36614	13.9
2.95902	2.36614	13.9
2.97668	2.36614	13.9
2.99434	2.36614	13.9
3.012	2.36614	13.9
3.02966	2.36614	13.9
3.04732	2.36614	13.9
3.06498	2.36614	13.9
3.08263	2.36614	13.9
3.10029	2.36614	13.9
3.11795	2.36614	13.9
3.13561	2.36614	13.9
3.15327	2.36614	13.9
3.17093	2.36614	13.9
3.18859	2.36614	13.9
3.20624	2.36614	13.9
3.2239	2.36614	13.9
3.24156	2.36614	13.9
3.25922	2.36614	13.9
3.27688	2.36614	13.9
3.29454	2.36614	13.9
3.3122	2.36614	13.9
3.32985	2.36614	13.9
3.34751	2.36614	13.9
3.36517	2.36614	13.9
3.38283	2.36614	13.9
3.40049	2.36614	13.9
3.41815	2.36614	13.9
3.43581	2.36614	13.9
3.45346	2.36614	13.9
3.47112	2.36614	13.9
3.48878	2.36614	13.9
3.50644	2.36614	13.9
3.5241	2.36614	13.9
3.54176	2.36614	13.9
3.55942	2.36614	13.9
3.57707	2.36614	13.9
3.59473	2.36614	13.9
3.61239	2.36614	13.9
3.63005	2.36614	13.9
2.37629	2.4863	13.9
2.39395	2.4863	13.9
2.41161	2.4863	13.9
2.42927	2.4863	13.9
2.44693	2.4863	13.9
2.46458	2.4863	13.9
2.48224	2.4863	13.9
2.4999	2.4863	13.9
2.51756	2.4863	13.9
2.53522	2.4863	12.8
2.55288	2.4863	12.8
2.57054	2.4863	9.28
2.58819	2.4863	8.7
2.60585	2.4863	10.4
2.62351	2.4863	8.12
2.64117	2.4863	6.96
2.65883	2.4863	5.8
2.67649	2.4863	6.38
2.69415	2.4863	5.8
2.7118	2.4863	6.38
2.72946	2.4863	5.8
2.74712	2.4863	5.8
2.76478	2.4863	6.38
2.78244	2.4863	5.8
2.8001	2.4863	6.96
2.81776	2.4863	5.8
2.83541	2.4863	6.96
2.85307	2.4863	8.7
2.87073	2.4863	8.7
2.88839	2.4863	9.28
2.90605	2.4863	13.9
2.92371	2.4863	11
2.94137	2.4863	13.9
2.95902	2.4863	12.8
2.97668	2.4863	13.9
2.99434	2.4863	13.9
3.012	2.4863	13.9
3.02966	2.4863	13.9
3.04732	2.4863	13.9
3.06498	2.4863	13.9
3.08263	2.4863	13.9
3.10029	2.4863	13.9
3.11795	2.4863	13.9
3.13561	2.4863	13.9
3.15327	2.4863	13.9
3.17093	2.4863	13.9
3.18859	2.4863	13.9
3.20624	2.4863	13.9
3.2239	2.4863	13.9
3.24156	2.4863	13.9
3.25922	2.4863	13.9
3.27688	2.4863	13.9
3.29454	2.4863	13.9
3.3122	2.4863	13.9
3.32985	2.4863	13.9
3.34751	2.4863	13.9
3.36517	2.4863	13.9
3.38283	2.4863	13.9
3.40049	2.4863	13.9
3.41815	2.4863	13.9
3.43581	2.4863	13.9
3.45346	2.4863	13.9
3.47112	2.4863	13.9
3.48878	2.4863	13.9
3.50644	2.4863	13.9
3.5241	2.4863	13.9
3.54176	2.4863	13.9
3.55942	2.4863	13.9
3.57707	2.4863	13.9
3.59473	2.4863	13.9
3.61239	2.4863	13.9
3.63005	2.4863	13.9
2.37629	2.60646	13.9
2.39395	2.60646	13.9
2.41161	2.60646	13.9
2.42927	2.60646	13.9
2.44693	2.60646	13.9
2.46458	2.60646	13.9
2.48224	2.60646	13.9
2.4999	2.60646	13.9
2.51756	2.60646	13.9
2.53522	2.60646	12.8
2.55288	2.60646	9.28
2.57054	2.60646	8.7
2.58819	2.60646	7.54
2.60585	2.60646	10.4
2.62351	2.60646	9.28
2.64117	2.60646	5.8
2.65883	2.60646	5.22
2.67649	2.60646	5.22
2.69415	2.60646	5.8
2.7118	2.60646	4.64
2.72946	2.60646	5.22
2.74712	2.60646	4.64
2.76478	2.60646	5.22
2.78244	2.60646	5.22
2.8001	2.60646	5.8
2.81776	2.60646	6.96
2.83541	2.60646	7.54
2.85307	2.60646	6.38
2.87073	2.60646	8.7
2.88839	2.60646	10.4
2.90605	2.60646	13.9
2.92371	2.60646	12.8
2.94137	2.60646	13.9
2.95902	2.60646	13.9
2.97668	2.60646	13.9
2.99434	2.60646	13.9
3.012	2.60646	13.9
3.02966	2.60646	13.9
3.04732	2.60646	13.9
3.06498	2.60646	13.9
3.08263	2.60646	13.9
3.10029	2.60646	13.9
3.11795	2.60646	13.9
3.13561	2.60646	13.9
3.15327	2.60646	13.9
3.17093	2.60646	13.9
3.18859	2.60646	13.9
3.20624	2.60646	13.9
3.2239	2.60646	13.9
3.24156	2.60646	13.9
3.25922	2.60646	13.9
3.27688	2.60646	13.9
3.29454	2.60646	13.9
3.3122	2.60646	13.9
3.32985	2.60646	13.9
3.34751	2.60646	13.9
3.36517	2.60646	13.9
3.38283	2.60646	13.9
3.40049	2.60646	13.9
3.41815	2.60646	13.9
3.43581	2.60646	13.9
3.45346	2.60646	13.9
3.47112	2.60646	13.9
3.48878	2.60646	13.9
3.50644	2.60646	13.9
3.5241	2.60646	13.9
3.54176	2.60646	13.9
3.55942	2.60646	13.9
3.57707	2.60646	13.9
3.59473	2.60646	13.9
3.61239	2.60646	13.9
3.63005	2.60646	13.9
2.37629	2.72662	13.9
2.39395	2.72662	13.9
2.41161	2.72662	13.9
2.42927	2.72662	13.9
2.44693	2.72662	13.9
2.46458	2.72662	13.9
2.48224	2.72662	13.9
2.4999	2.72662	12.8
2.51756	2.72662	13.9
2.53522	2.72662	12.8
2.55288	2.72662	10.4
2.57054	2.72662	9.28
2.58819	2.72662	6.96
2.60585	2.72662	8.12
2.62351	2.72662	6.96
2.64117	2.72662	5.22
2.65883	2.72662	5.22
2.67649	2.72662	4.64
2.69415	2.72662	4.64
2.7118	2.72662	4.06
2.72946	2.72662	4.64
2.74712	2.72662	4.64
2.76478	2.72662	4.06
2.78244	2.72662	4.06
2.8001	2.72662	5.8
2.81776	2.72662	5.22
2.83541	2.72662	6.96
2.85307	2.72662	6.38
2.87073	2.72662	6.96
2.88839	2.72662	9.28
2.90605	2.72662	12.8
2.92371	2.72662	13.9
2.94137	2.72662	13.9
2.95902	2.72662	13.9
2.97668	2.72662	13.9
2.99434	2.72662	13.9
3.012	2.72662	13.9
3.02966	2.72662	13.9
3.04732	2.72662	13.9
3.06498	2.72662	13.9
3.08263	2.72662	13.9
3.10029	2.72662	13.9
3.11795	2.72662	13.9
3.13561	2.72662	13.9
3.15327	2.72662	13.9
3.17093	2.72662	13.9
3.18859	2.72662	13.9
3.20624	2.72662	13.9
3.2239	2.72662	13.9
3.24156	2.72662	13.9
3.25922	2.72662	13.9
3.27688	2.72662	13.9
3.29454	2.72662	13.9
3.3122	2.72662	13.9
3.32985	2.72662	13.9
3.34751	2.72662	13.9
3.36517	2.72662	13.9
3.38283	2.72662	13.9
3.40049	2.72662	13.9
3.41815	2.72662	13.9
3.43581	2.72662	13.9
3.45346	2.72662	13.9
3.47112	2.72662	13.9
3.48878	2.72662	13.9
3.50644	2.72662	13.9
3.5241	2.72662	13.9
3.54176	2.72662	13.9
3.55942	2.72662	13.9
3.57707	2.72662	13.9
3.59473	2.72662	13.9
3.61239	2.72662	13.9
3.63005	2.72662	13.9
2.37629	2.84678	13.9
2.39395	2.84678	13.9
2.41161	2.84678	13.9
2.42927	2.84678	13.9
2.44693	2.84678	13.9
2.46458	2.84678	13.9
2.48224	2.84678	13.9
2.4999	2.84678	13.9
2.51756	2.84678	11
2.53522	2.84678	10.4
2.55288	2.84678	11
2.57054	2.84678	9.28
2.58819	2.84678	6.96
2.60585	2.84678	6.38
2.62351	2.84678	5.22
2.64117	2.84678	6.38
2.65883	2.84678	5.8
2.67649	2.84678	4.06
2.69415	2.84678	4.06
2.7118	2.84678	4.06
2.72946	2.84678	3.48
2.74712	2.84678	3.48
2.76478	2.84678	3.48
2.78244	2.84678	5.22
2.8001	2.84678	5.22
2.81776	2.84678	5.8
2.83541	2.84678	5.8
2.85307	2.84678	5.8
2.87073	2.84678	8.7
2.88839	2.84678	7.54
2.90605	2.84678	8.7
2.92371	2.84678	11
2.94137	2.84678	11
2.95902	2.84678	13.9
2.97668	2.84678	13.9
2.99434	2.84678	13.9
3.012	2.84678	13.9
3.02966	2.84678	13.9
3.04732	2.84678	13.9
3.06498	2.84678	13.9
3.08263	2.84678	13.9
3.10029	2.84678	13.9
3.11795	2.84678	13.9
3.13561	2.84678	13.9
3.15327	2.84678	13.9
3.17093	2.84678	13.9
3.18859	2.84678	13.9
3.20624	2.84678	13.9
3.2239	2.84678	13.9
3.24156	2.84678	13.9
3.25922	2.84678	13.9
3.27688	2.84678	13.9
3.29454	2.84678	13.9
3.3122	2.84678	13.9
3.32985	2.84678	13.9
3.34751	2.84678	13.9
3.36517	2.84678	13.9
3.38283	2.84678	13.9
3.40049	2.84678	13.9
3.41815	2.84678	13.9
3.43581	2.84678	13.9
3.45346	2.84678	13.9
3.47112	2.84678	13.9
3.48878	2.84678	13.9
3.50644	2.84678	13.9
3.5241	2.84678	13.9
3.54176	2.84678	13.9
3.55942	2.84678	13.9
3.57707	2.84678	13.9
3.59473	2.84678	13.9
3.61239	2.84678	13.9
3.63005	2.84678	13.9
2.37629	2.96694	13.9
2.39395	2.96694	13.9
2.41161	2.96694	13.9
2.42927	2.96694	13.9
2.44693	2.96694	13.9
2.46458	2.96694	13.9
2.48224	2.96694	13.9
2.4999	2.96694	13.9
2.51756	2.96694	11
2.53522	2.96694	11
2.55288	2.96694	12.8
2.57054	2.96694	10.4
2.58819	2.96694	7.54
2.60585	2.96694	6.96
2.62351	2.96694	5.22
2.64117	2.96694	5.22
2.65883	2.96694	4.06
2.67649	2.96694	3.48
2.69415	2.96694	2.9
2.7118	2.96694	2.9
2.72946	2.96694	2.9
2.74712	2.96694	2.9
2.76478	2.96694	3.48
2.78244	2.96694	4.06
2.8001	2.96694	3.48
2.81776	2.96694	4.64
2.83541	2.96694	6.38
2.85307	2.96694	5.8
2.87073	2.96694	6.96
2.88839	2.96694	7.54
2.90605	2.96694	7.54
2.92371	2.96694	11
2.94137	2.96694	13.9
2.95902	2.96694	13.9
2.97668	2.96694	11
2.99434	2.96694	13.9
3.012	2.96694	13.9
3.02966	2.96694	13.9
3.04732	2.96694	13.9
3.06498	2.96694	13.9
3.08263	2.96694	13.9
3.10029	2.96694	13.9
3.11795	2.96694	13.9
3.13561	2.96694	13.9
3.15327	2.96694	13.9
3.17093	2.96694	13.9
3.18859	2.96694	13.9
3.20624	2.96694	13.9
3.2239	2.96694	13.9
3.24156	2.96694	13.9
3.25922	2.96694	13.9
3.27688	2.96694	13.9
3.29454	2.96694	13.9
3.3122	2.96694	13.9
3.32985	2.96694	13.9
3.34751	2.96694	13.9
3.36517	2.96694	13.9
3.38283	2.96694	13.9
3.40049	2.96694	13.9
3.41815	2.96694	13.9
3.43581	2.96694	13.9
3.45346	2.96694	13.9
3.47112	2.96694	13.9
3.48878	2.96694	13.9
3.50644	2.96694	13.9
3.5241	2.96694	13.9
3.54176	2.96694	13.9
3.55942	2.96694	13.9
3.57707	2.96694	13.9
3.59473	2.96694	13.9
3.61239	2.96694	13.9
3.63005	2.96694	13.9
2.37629	3.0871	13.9
2.39395	3.0871	13.9
2.41161	3.0871	13.9
2.42927	3.0871	13.9
2.44693	3.0871	13.9
2.46458	3.0871	12.8
2.48224	3.0871	13.9
2.4999	3.0871	12.8
2.51756	3.0871	12.8
2.53522	3.0871	8.7
2.55288	3.0871	8.12
2.57054	3.0871	7.54
2.58819	3.0871	5.8
2.60585	3.0871	4.64
2.62351	3.0871	4.64
2.64117	3.0871	4.06
2.65883	3.0871	2.32
2.67649	3.0871	2.9
2.69415	3.0871	2.32
2.7118	3.0871	2.32
2.72946	3.0871	1.74
2.74712	3.0871	2.32
2.76478	3.0871	2.32
2.78244	3.0871	2.32
2.8001	3.0871	4.06
2.81776	3.0871	4.06
2.83541	3.0871	3.48
2.85307	3.0871	5.8
2.87073	3.0871	6.38
2.88839	3.0871	8.7
2.90605	3.0871	8.7
2.92371	3.0871	8.12
2.94137	3.0871	13.9
2.95902	3.0871	12.8
2.97668	3.0871	12.8
2.99434	3.0871	13.9
3.012	3.0871	13.9
3.02966	3.0871	13.9
3.04732	3.0871	13.9
3.06498	3.0871	13.9
3.08263	3.0871	13.9
3.10029	3.0871	13.9
3.11795	3.0871	13.9
3.13561	3.0871	13.9
3.15327	3.0871	13.9
3.17093	3.0871	13.9
3.18859	3.0871	13.9
3.20624	3.0871	13.9
3.2239	3.0871	13.9
3.24156	3.0871	13.9
3.25922	3.0871	13.9
3.27688	3.0871	13.9
3.29454	3.0871	13.9
3.3122	3.0871	13.9
3.32985	3.0871	13.9
3.34751	3.0871	13.9
3.36517	3.0871	13.9
3.38283	3.0871	13.9
3.40049	3.0871	13.9
3.41815	3.0871	13.9
3.43581	3.0871	13.9
3.45346	3.0871	13.9
3.47112	3.0871	13.9
3.48878	3.0871	13.9
3.50644	3.0871	13.9
3.5241	3.0871	13.9
3.54176	3.0871	13.9
3.55942	3.0871	13.9
3.57707	3.0871	13.9
3.59473	3.0871	13.9
3.61239	3.0871	13.9
3.63005	3.0871	13.9
2.37629	3.20726	13.9
2.39395	3.20726	13.9
2.41161	3.20726	13.9
2.42927	3.20726	13.9
2.44693	3.20726	13.9
2.46458	3.20726	12.8
2.48224	3.20726	13.9
2.4999	3.20726	12.8
2.51756	3.20726	10.4
2.53522	3.20726	10.4
2.55288	3.20726	8.7
2.57054	3.20726	7.54
2.58819	3.20726	5.8
2.60585	3.20726	6.96
2.62351	3.20726	4.06
2.64117	3.20726	3.48
2.65883	3.20726	2.9
2.67649	3.20726	2.32
2.69415	3.20726	2.9
2.7118	3.20726	1.74
2.72946	3.20726	1.74
2.74712	3.20726	1.74
2.76478	3.20726	1.74
2.78244	3.20726	1.74
2.8001	3.20726	2.9
2.81776	3.20726	2.9
2.83541	3.20726	4.06
2.85307	3.20726	5.8
2.87073	3.20726	6.96
2.88839	3.20726	6.38
2.90605	3.20726	7.54
2.92371	3.20726	11
2.94137	3.20726	9.28
2.95902	3.20726	12.8
2.97668	3.20726	13.9
2.99434	3.20726	13.9
3.012	3.20726	13.9
3.02966	3.20726	12.8
3.04732	3.20726	12.8
3.06498	3.20726	13.9
3.08263	3.20726	13.9
3.10029	3.20726	13.9
3.11795	3.20726	13.9
3.13561	3.20726	13.9
3.15327	3.20726	13.9
3.17093	3.20726	13.9
3.18859	3.20726	13.9
3.20624	3.20726	13.9
3.2239	3.20726	13.9
3.24156	3.20726	13.9
3.25922	3.20726	13.9
3.27688	3.20726	13.9
3.29454	3.20726	13.9
3.3122	3.20726	13.9
3.32985	3.20726	13.9
3.34751	3.20726	13.9
3.36517	3.20726	13.9
3.38283	3.20726	13.9
3.40049	3.20726	13.9
3.41815	3.20726	13.9
3.43581	3.20726	13.9
3.45346	3.20726	13.9
3.47112	3.20726	13.9
3.48878	3.20726	13.9
3.50644	3.20726	13.9
3.5241	3.20726	13.9
3.54176	3.20726	13.9
3.55942	3.20726	13.9
3.57707	3.20726	13.9
3.59473	3.20726	13.9
3.61239	3.20726	13.9
3.63005	3.20726	13.9
2.37629	3.32742	13.9
2.39395	3.32742	13.9
2.41161	3.32742	13.9
2.42927	3.32742	13.9
2.44693	3.32742	13.9
2.46458	3.32742	12.8
2.48224	3.32742	13.9
2.4999	3.32742	12.8
2.51756	3.32742	12.8
2.53522	3.32742	8.7
2.55288	3.32742	9.28
2.57054	3.32742	6.96
2.58819	3.32742	6.38
2.60585	3.32742	5.8
2.62351	3.32742	4.64
2.64117	3.32742	3.48
2.65883	3.32742	3.48
2.67649	3.32742	3.48
2.69415	3.32742	2.32
2.7118	3.32742	1.74
2.72946	3.32742	1.74
2.74712	3.32742	2.32
2.76478	3.32742	2.32
2.78244	3.32742	2.9
2.8001	3.32742	4.06
2.81776	3.32742	4.64
2.83541	3.32742	4.64
2.85307	3.32742	4.64
2.87073	3.32742	5.22
2.88839	3.32742	7.54
2.90605	3.32742	10.4
2.92371	3.32742	8.7
2.94137	3.32742	8.7
2.95902	3.32742	12.8
2.97668	3.32742	13.9
2.99434	3.32742	13.9
3.012	3.32742	13.9
3.02966	3.32742	13.9
3.04732	3.32742	13.9
3.06498	3.32742	13.9
3.08263	3.32742	13.9
3.10029	3.32742	13.9
3.11795	3.32742	13.9
3.13561	3.32742	13.9
3.15327	3.32742	13.9
3.17093	3.32742	13.9
3.18859	3.32742	13.9
3.20624	3.32742	13.9
3.2239	3.32742	13.9
3.24156	3.32742	13.9
3.25922	3.32742	13.9
3.27688	3.32742	13.9
3.29454	3.32742	13.9
3.3122	3.32742	13.9
3.32985	3.32742	13.9
3.34751	3.32742	13.9
3.36517	3.32742	13.9
3.38283	3.32742	13.9
3.40049	3.32742	13.9
3.41815	3.32742	13.9
3.43581	3.32742	13.9
3.45346	3.32742	13.9
3.47112	3.32742	13.9
3.48878	3.32742	13.9
3.50644	3.32742	13.9
3.5241	3.32742	13.9
3.54176	3.32742	13.9
3.55942	3.32742	13.9
3.57707	3.32742	13.9
3.59473	3.32742	13.9
3.61239	3.32742	13.9
3.63005	3.32742	13.9
2.37629	3.44758	13.9
2.39395	3.44758	13.9
2.41161	3.44758	13.9
2.42927	3.44758	13.9
2.44693	3.44758	13.9
2.46458	3.44758	13.9
2.48224	3.44758	13.9
2.4999	3.44758	12.8
2.51756	3.44758	13.9
2.53522	3.44758	11
2.55288	3.44758	9.28
2.57054	3.44758	8.12
2.58819	3.44758	6.96
2.60585	3.44758	6.38
2.62351	3.44758	6.38
2.64117	3.44758	5.22
2.65883	3.44758	4.06
2.67649	3.44758	3.48
2.69415	3.44758	4.06
2.7118	3.44758	3.48
2.72946	3.44758	2.9
2.74712	3.44758	3.48
2.76478	3.44758	3.48
2.78244	3.44758	4.64
2.8001	3.44758	5.22
2.81776	3.44758	4.06
2.83541	3.44758	5.22
2.85307	3.44758	6.96
2.87073	3.44758	6.96
2.88839	3.44758	8.7
2.90605	3.44758	12.8
2.92371	3.44758	8.7
2.94137	3.44758	13.9
2.95902	3.44758	11
2.97668	3.44758	12.8
2.99434	3.44758	13.9
3.012	3.44758	13.9
3.02966	3.44758	13.9
3.04732	3.44758	13.9
3.06498	3.44758	13.9
3.08263	3.44758	13.9
3.10029	3.44758	13.9
3.11795	3.44758	13.9
3.13561	3.44758	13.9
3.15327	3.44758	13.9
3.17093	3.44758	13.9
3.18859	3.44758	13.9
3.20624	3.44758	13.9
3.2239	3.44758	13.9
3.24156	3.44758	13.9
3.25922	3.44758	13.9
3.27688	3.44758	13.9
3.29454	3.44758	13.9
3.3122	3.44758	13.9
3.32985	3.44758	13.9
3.34751	3.44758	13.9
3.36517	3.44758	13.9
3.38283	3.44758	13.9
3.40049	3.44758	13.9
3.41815	3.44758	13.9
3.43581	3.44758	13.9
3.45346	3.44758	13.9
3.47112	3.44758	13.9
3.48878	3.44758	13.9
3.50644	3.44758	13.9
3.5241	3.44758	13.9
3.54176	3.44758	13.9
3.55942	3.44758	13.9
3.57707	3.44758	13.9
3.59473	3.44758	13.9
3.61239	3.44758	13.9
3.63005	3.44758	13.9
2.37629	3.56774	13.9
2.39395	3.56774	13.9
2.41161	3.56774	13.9
2.42927	3.56774	13.9
2.44693	3.56774	13.9
2.46458	3.56774	13.9
2.48224	3.56774	13.9
2.4999	3.56774	13.9
2.51756	3.56774	9.28
2.53522	3.56774	12.8
2.55288	3.56774	12.8
2.57054	3.56774	11
2.58819	3.56774	8.12
2.60585	3.56774	6.96
2.62351	3.56774	5.8
2.64117	3.56774	5.8
2.65883	3.56774	4.64
2.67649	3.56774	4.64
2.69415	3.56774	4.06
2.7118	3.56774	3.48
2.72946	3.56774	4.64
2.74712	3.56774	3.48
2.76478	3.56774	4.06
2.78244	3.56774	4.64
2.8001	3.56774	4.64
2.81776	3.56774	5.8
2.83541	3.56774	6.38
2.85307	3.56774	6.96
2.87073	3.56774	6.96
2.88839	3.56774	9.28
2.90605	3.56774	13.9
2.92371	3.56774	12.8
2.94137	3.56774	12.8
2.95902	3.56774	12.8
2.97668	3.56774	13.9
2.99434	3.56774	13.9
3.012	3.56774	13.9
3.02966	3.56774	13.9
3.04732	3.56774	13.9
3.06498	3.56774	13.9
3.08263	3.56774	13.9
3.10029	3.56774	13.9
3.11795	3.56774	13.9
3.13561	3.56774	13.9
3.15327	3.56774	13.9
3.17093	3.56774	13.9
3.18859	3.56774	13.9
3.20624	3.56774	13.9
3.2239	3.56774	13.9
3.24156	3.56774	13.9
3.25922	3.56774	13.9
3.27688	3.56774	13.9
3.29454	3.56774	13.9
3.3122	3.56774	13.9
3.32985	3.56774	13.9
3.34751	3.56774	13.9
3.36517	3.56774	13.9
3.38283	3.56774	13.9
3.40049	3.56774	13.9
3.41815	3.56774	13.9
3.43581	3.56774	13.9
3.45346	3.56774	13.9
3.47112	3.56774	13.9
3.48878	3.56774	13.9
3.50644	3.56774	13.9
3.5241	3.56774	13.9
3.54176	3.56774	13.9
3.55942	3.56774	13.9
3.57707	3.56774	13.9
3.59473	3.56774	13.9
3.61239	3.56774	13.9
3.63005	3.56774	13.9
2.37629	3.6879	13.9
2.39395	3.6879	13.9
2.41161	3.6879	13.9
2.42927	3.6879	13.9
2.44693	3.6879	13.9
2.46458	3.6879	13.9
2.48224	3.6879	12.8
2.4999	3.6879	13.9
2.51756	3.6879	13.9
2.53522	3.6879	10.4
2.55288	3.6879	11
2.57054	3.6879	6.96
2.58819	3.6879	9.28
2.60585	3.6879	7.54
2.62351	3.6879	5.8
2.64117	3.6879	5.22
2.65883	3.6879	5.22
2.67649	3.6879	4.64
2.69415	3.6879	4.64
2.7118	3.6879	4.06
2.72946	3.6879	4.06
2.74712	3.6879	4.64
2.76478	3.6879	4.06
2.78244	3.6879	4.64
2.8001	3.6879	6.38
2.81776	3.6879	5.22
2.83541	3.6879	6.38
2.85307	3.6879	7.54
2.87073	3.6879	7.54
2.88839	3.6879	7.54
2.90605	3.6879	13.9
2.92371	3.6879	11
2.94137	3.6879	13.9
2.95902	3.6879	13.9
2.97668	3.6879	13.9
2.99434	3.6879	12.8
3.012	3.6879	13.9
3.02966	3.6879	13.9
3.04732	3.6879	13.9
3.06498	3.6879	13.9
3.08263	3.6879	13.9
3.10029	3.6879	13.9
3.11795	3.6879	13.9
3.13561	3.6879	13.9
3.15327	3.6879	13.9
3.17093	3.6879	13.9
3.18859	3.6879	13.9
3.20624	3.6879	13.9
3.2239	3.6879	13.9
3.24156	3.6879	13.9
3.25922	3.6879	13.9
3.27688	3.6879	13.9
3.29454	3.6879	13.9
3.3122	3.6879	13.9
3.32985	3.6879	13.9
3.34751	3.6879	13.9
3.36517	3.6879	13.9
3.38283	3.6879	13.9
3.40049	3.6879	13.9
3.41815	3.6879	13.9
3.43581	3.6879	13.9
3.45346	3.6879	13.9
3.47112	3.6879	13.9
3.48878	3.6879	13.9
3.50644	3.6879	13.9
3.5241	3.6879	13.9
3.54176	3.6879	13.9
3.55942	3.6879	13.9
3.57707	3.6879	13.9
3.59473	3.6879	13.9
3.61239	3.6879	13.9
3.63005	3.6879	13.9
2.37629	3.80806	13.9
2.39395	3.80806	13.9
2.41161	3.80806	13.9
2.42927	3.80806	13.9
2.44693	3.80806	13.9
2.46458	3.80806	13.9
2.48224	3.80806	12.8
2.4999	3.80806	12.8
2.51756	3.80806	11
2.53522	3.80806	11
2.55288	3.80806	10.4
2.57054	3.80806	7.54
2.58819	3.80806	8.12
2.60585	3.80806	8.7
2.62351	3.80806	5.8
2.64117	3.80806	4.64
2.65883	3.80806	5.22
2.67649	3.80806	4.06
2.69415	3.80806	5.22
2.7118	3.80806	4.06
2.72946	3.80806	4.64
2.74712	3.80806	4.06
2.76478	3.80806	4.06
2.78244	3.80806	4.06
2.8001	3.80806	5.22
2.81776	3.80806	5.22
2.83541	3.80806	6.38
2.85307	3.80806	8.12
2.87073	3.80806	10.4
2.88839	3.80806	8.7
2.90605	3.80806	10.4
2.92371	3.80806	9.28
2.94137	3.80806	9.28
2.95902	3.80806	12.8
2.97668	3.80806	13.9
2.99434	3.80806	13.9
3.012	3.80806	13.9
3.02966	3.80806	13.9
3.04732	3.80806	13.9
3.06498	3.80806	13.9
3.08263	3.80806	13.9
3.10029	3.80806	13.9
3.11795	3.80806	13.9
3.13561	3.80806	13.9
3.15327	3.80806	13.9
3.17093	3.80806	13.9
3.18859	3.80806	13.9
3.20624	3.80806	13.9
3.2239	3.80806	13.9
3.24156	3.80806	13.9
3.25922	3.80806	13.9
3.27688	3.80806	13.9
3.29454	3.80806	13.9
3.3122	3.80806	13.9
3.32985	3.80806	13.9
3.34751	3.80806	13.9
[truncated: 3,184 more rows]

## Sheet: Fig4I
Human	E. coli
53.827	58.4112
54.8369	57.9317
53.2001	58.6353
55.493	58.5918
54.8728	58.9037
54.9851	58.6955
53.9592	58.5651
52.3973	59.2723
53.5652	59.1204
51.8999	59.5607
52.4208	59.2086
54.3481	58.4013
54.1281	58.8256
53.0072	58.5134
53.7502	58.6098
53.8147	58.9697
53.7184	59.6125
54.0146	58.4286
54.6412	58.8849
54.4743	59.646
54.6931	59.7358
55.8532	59.2743
53.8081	59.4018
52.4304	59.4572
54.0748	59.8562
53.1671	59.8285
52.3624	59.9655
53.0164	60.1339
53.0064	59.5451
52.6704	59.9192
52.9992	59.8001
51.2358	59.3899
52.0355	59.0615
53.7089	58.4274
52.93	58.7724
52.1281	58.6776
53.4628	58.0693
53.1495	57.9581
53.5614	58.9316
52.8061	59.2793
55.3694	58.2332
54.743	58.8896
53.4647	58.4695
51.7908	58.7582
53.3666	58.8162
52.4022	59.0451
52.9783	58.2217
54.7751	58.772
53.1451	58.7507
53.7167	59.4224
52.2402	58.8557
53.3631	58.6452
53.31	59.0916
53.2211	58.983
53.5564	58.7157
52.1456	58.7658
52.6246	59.2876
53.4951	59.4457
54.6975	59.2731
53.95	59.2076
53.9045	59.2558
52.2038	59.8307
51.2818	58.2319
52.1035	58.8146
52.3102	58.7026
51.842	58.8847
53.7144	58.7709
52.7357	58.5011
53.204	57.9961
52.8908	58.1883
52.8746	58.1369
52.8019	57.6775
52.3799	58.6584
52.0953	58.5754
53.1267	58.5245
52.8973	58.8422
53.1727	59.0902
53.7962	59.3386
53.8868	58.9373
52.881	59.0753
52.6078	59.3544
51.8394	58.3047
52.2567	59.2161
54.0107	59.0911
52.975	59.8086
52.2606	59.9601
52.5673	59.7138
52.4733	60.1823
52.3881	59.2105
51.5418	58.4273
52.7801	58.7693
51.8686	58.6032
50.9426	59.1259
49.4306	59.0618
49.0753	58.384
50.6401	58.9265
51.6042	58.6417
51.4553	58.0422
53.1739	58.979
52.1673	58.8795
51.335	59.1358
50.8754	58.0025
50.4106	58.4384
52.6529	58.2365
51.4994	57.4018
50.7063	58.4427
50.7533	58.3443
51.7346	58.318
51.6252	59.3131
50.9729	58.4894
52.5289	58.4904
51.271	58.5504
51.7397	58.1995
53.1596	58.2107
51.8435	57.9214
52.088	57.7689
52.6727	58.2094
52.6246	57.9637
51.9844	57.7768
51.9814	58.7551
51.6907	58.9562
50.9601	58.4586
53.1993	58.2657
51.2685	58.1279
50.7671	59.0432
50.7832	58.1994
50.9816	58.9423
51.112	58.5964
54.0789	58.5325
54.3346	58.5162
54.376	59.4318
53.3886	59.2608
50.3254	59.1758
51.4527	59.1164
53.4231	58.7819
50.1992	58.3575
49.8972	58.2621
49.5891	58.8533
50.1943	57.8951
51.0532	58.5957
51.1787	59.4246
51.0127	58.1218
52.0489	58.6649
50.2474	59.2718
52.0587	59.0677
51.8722	58.8635
53.8365	58.8996
54.639	58.4266
54.4064	58.4764
50.564	58.3607
53.7546	59.0487
52.9295	58.8672
54.2223	59.4845
52.8021	58.5619
53.9638	58.4935
52.4477	58.982
51.7224	59.5305
52.043	58.9029
52.4637	59.1917
51.4935	58.6218
52.5252	59.3304
52.6018	58.5817
52.0912	59.0064
54.2908	58.9866
54.5598	59.5537
55.4439	59.7168
54.6487	59.3153
54.0544	59.8132
56.1818	59.8083
54.6645	59.2908
53.8019	59.2702
52.9359	59.3961
54.1097	58.9591
53.233	58.7434
52.5378	58.2707
52.3028	58.2063
53.7715	58.1874
53.4913	58.6545
54.9273	58.0913
53.3802	58.2746
54.4384	58.2819
54.9372	58.0266
54.2321	58.7496
53.8707	59.2435
54.7513	58.8796
53.4898	58.585
53.3031	58.781
53.1996	57.7022
54.4793	58.5763
53.2083	58.1449
53.4505	58.7966
53.8819	59.0979
53.7257	59.0884
52.8388	58.914
53.8442	58.8932
53.9475	58.6282
54.491	58.0771
54.9408	58.6127
54.8183	59.2491
54.271	58.9389
53.9251	59.0915
53.2591	58.717
54.5128	59.0558
52.6774	58.63
52.8027	58.9601
55.1681	59.379
55.1695	59.4497
54.0535	59.6045
53.8399	59.6569
53.9103	59.703
53.2418	59.9681
54.509	60.6037
53.6654	59.6492
53.8338	59.4413
54.5655	59.374
54.6715	58.9
54.1721	58.795
54.51	59.3373
55.02	58.5759
53.4673	57.9971
52.8963	57.7321
54.8956	57.9964
52.7744	58.8299
53.7211	58.6566
55.1738	58.5569
53.4245	59.4791
53.2573	58.6163
53.6542	59.1065
53.8936	59.5441
53.9851	59.4181
54.8134	59.233
54.1732	59.6257
54.8906	58.9902
54.0121	59.4482
54.037	58.7899
54.6791	59.5687
53.8356	58.4313
54.1327	58.014
54.1337	58.273
54.0998	57.8181
53.482	57.4477
53.273	58.1523
54.3724	58.9345
53.6905	58.1274
54.1427	57.2712
53.061	58.5669
54.2022	58.1596
55.4022	58.6866
56.0747	57.9334
54.6795	58.3806
54.511	58.1155
54.7005	58.1315
52.8817	58.5332
53.2064	58.2143
52.9579	58.1433
55.8298	58.5954
55.8517	57.65
54.4614	57.7959
54.6786	56.9371
53.7944	57.2727
54.7711	57.2763
53.8236	57.2648
54.9434	56.9243
55.5527	57.5567
54.5708	58.3045
54.1756	57.0892
54.5607	57.1046
53.864	56.8882
53.3873	57.3908
54.1215	57.7974
54.333	57.4722
53.2033	57.0352
55.3739	56.6004
54.3918	57.2035
53.7407	57.2341
54.2525	57.4218
53.6827	57.2936
54.0563	57.5249
54.1125	57.494
52.8564	57.897
53.9997	57.633
53.2301	57.6761
53.6946	57.7796
53.9736	57.9236
55.0904	57.7719
54.1706	57.8873
55.4579	58.4786
54.5886	58.2628
53.6269	57.6873
53.8445	58.638
53.7601	58.394
54.1484	58.3051
54.8	58.8167
54.2985	58.2074
54.3227	59.0189
54.063	58.6134
53.1378	58.6402
53.0262	58.0273
54.5168	57.4395
55.2276	57.6921
54.2748	57.2472
54.5873	57.7535
53.3895	58.0172
53.9799	58.4209
54.1056	57.6385
54.9821	58.0986
54.1348	58.299
53.9994	58.5776
54.0395	58.357
53.0468	57.8643
54.881	57.3782
54.2375	58.2071
54.2698	58.1194
53.8603	58.1841
52.2866	58.0059
53.6916	57.0514
53.3066	56.4218
54.0777	57.0038
52.914	57.313
53.27	57.313
54.0873	57.9862
53.8767	57.7611
53.5856	57.5563
53.8077	57.7741
52.2862	58.6152
54.3918	58.0056
54.3705	57.9314
53.9666	58.077
53.962	58.3672
52.9463	58.5072
54.2004	58.475
54.7764	58.4603
54.3863	58.071
53.7717	57.9212
54.4543	58.522
55.4685	57.6091
53.4237	58.3443
54.1932	58.3091
53.7421	58.2511
52.8717	58.4849
54.3447	58.142
55.9201	57.4579
53.3437	58.0152
54.5456	58.2136
55.1287	58.9197
54.7448	58.5796
53.5442	58.7602
51.7882	58.8272
53.89	58.6712
53.8986	58.7668
54.1682	58.9674
53.4893	59.0209
54.4157	58.6522
53.3938	59.482
52.0149	59.5094
54.3053	58.3506
55.2689	59.022
53.8025	58.2174
52.352	58.7722
54.2732	59.0949
54.8124	58.5787
55.4564	59.0059
55.1626	58.7649
53.2717	58.6634
55.2414	58.4301
53.9057	58.2546
54.2879	58.5891
54.5386	58.7777
55.2092	58.7327
55.3699	57.9658
54.0935	57.4686
53.669	58.9374
54.3706	58.5163
53.8272	58.6506
55.5014	58.6215
54.179	58.6476
55.0326	58.9401
54.7223	59.134
55.4435	58.5487
54.6131	58.7539
54.9198	59.1793
53.069	58.4734
53.4226	58.4796
55.6026	58.7761
55.0407	58.7372
54.1525	58.0625
53.4161	57.8229
53.9439	58.7179
54.575	58.2921
55.7875	58.2733
54.0885	58.4686
53.6671	58.6784
54.435	58.1959
54.0761	57.9378
53.706	56.7434
55.1916	57.4127
53.616	57.8604
54.8787	57.8878
54.524	58.911
54.2585	58.6131
53.6404	58.0696
53.8318	58.3077
55.1222	58.6661
55.0817	58.9797
56.1137	59.0847
53.9629	58.2273
54.7121	58.3131
55.3488	58.197
54.6726	57.9093
55.1563	58.7509
55.653	58.7597
54.6112	58.6379
55.4084	58.5862
54.2721	58.2918
54.4341	58.2916
54.7283	58.3378
54.0247	58.437
54.3141	58.6918
54.221	58.2138
54.1448	58.0421
53.77	57.3032
53.4753	58.7345
55.5141	57.9237
54.0808	57.7844
54.6429	57.6484
54.8129	58.0975
53.946	57.668
54.7424	58.6859
54.0022	58.7761
54.6679	58.8084
54.5663	58.2868
54.6732	58.5011
54.728	57.4634
53.9093	58.7693
54.0753	58.7077
55.0703	57.9056
54.5475	58.0532
53.9697	57.929
53.4143	58.9402
54.7327	58.4103
54.3069	58.2936
55.0537	57.8003
54.9068	58.0899
54.2676	57.5782
55.5561	57.3266
54.4266	57.3618
54.692	57.3016
52.8868	57.4949
53.0071	57.4656
53.2938	57.8771
51.7546	57.644
53.9563	57.7771
52.8422	58.1429
53.3124	57.365
53.0675	57.3743
53.2857	57.743
54.4	57.5125
54.1144	56.9882
53.6319	56.8722
54.3361	56.9849
54.3437	57.1609
54.126	57.7967
53.5723	56.8162
54.8565	58.0512
54.9734	57.8748
54.687	57.8737
55.37	57.7965
54.0044	57.0537
54.3377	58.0145
52.985	57.2277
54.1458	58.2908
53.7603	58.4089
53.56	58.0086
53.3971	57.4959
54.0033	57.7941
54.7048	57.9007
54.474	57.391
53.5317	56.9604
54.1218	57.0063
53.9878	56.2893
54.4091	56.2794
55.0805	57.0483
55.1243	56.729
53.6967	57.0928
54.6278	56.6166
54.9421	57.0768
53.968	56.4092
54.2966	55.9568
53.2197	57.1654
53.9506	57.0118
54.7488	57.1393
54.3588	57.4702
53.1407	57.3037
55.1036	56.7887
53.4383	57.2907
53.199	57.7459
54.3831	58.1045
53.4902	57.3509
54.7349	57.4753
53.7678	57.0908
52.259	57.3502
52.7817	57.4028
52.5958	56.838
53.8266	56.9278
54.3591	56.9947
53.9065	56.9355
54.4864	57.0115
54.7679	57.5774
54.3736	56.8404
54.4926	57.1641
54.0645	57.328
55.2856	57.1418
55.3955	57.4173
56.3591	56.2062
55.089	56.7955
53.1323	56.4622
54.2992	57.104
54.2813	56.7506
55.144	57.6402
54.052	57.5895
54.5144	57.6819
54.1902	57.1139
54.9004	56.6409
53.9777	56.4257
53.8627	56.9683
54.4413	57.9786
55.4871	57.6759
55.3798	57.5543
55.797	57.6792
54.5081	57.6071
54.9993	57.4268
55.3415	57.339
54.0467	57.646
53.9919	56.8587
53.1177	56.9767
53.2857	57.6814
52.9681	58.194
54.6625	58.0205
55.2843	57.4054
54.6887	57.4953
55.3089	57.121
55.166	57.5065
55.1595	57.2911
54.1395	58.2045
53.9059	58.4301
53.1984	57.4334
55.0734	57.3956
53.0104	56.7084
53.8368	57.136
54.8414	56.6985
55.3411	56.8451
55.3872	56.7408
55.1248	57.6887
54.5296	58.2352
54.3736	58.155
54.1641	58.0746
54.9889	57.9514
53.9739	58.8356
54.5392	58.836
54.925	58.7127
54.9949	58.7612
54.9924	58.7176
54.977	59.2378
55.5715	58.9385
54.2741	58.1126
54.7943	58.3625
54.4009	58.9915
54.3764	58.1047
53.5972	57.7482
53.0386	57.8374
52.7685	58.2449
54.5013	58.1248
54.7888	58.3326
55.1482	58.5605
54.9772	58.6589
55.0938	58.2098
55.5998	57.9119
54.6431	57.9357
54.5915	57.7523
54.1078	57.6422
53.7528	57.5002
53.3735	57.5734
54.9219	58.1563
53.6146	58.9596
55.8429	58.7255
55.1402	58.8328
55.678	57.8215
54.8184	58.5893
54.3263	58.3081
53.5834	58.3149
53.6312	57.682
53.7637	57.9645
53.8851	58.2224
54.3387	58.7124
54.5568	58.5143
54.9766	58.4101
54.2713	58.5451
54.7283	59.1583
53.9528	58.7143
53.9889	58.3915
54.3595	58.8165
54.0201	58.8703
53.3773	58.477
53.8495	59.1892
52.8113	58.4918
53.9194	58.6288
55.03	58.4238
53.9496	58.6375
54.3881	59.2676
55.6885	59.0857
53.7986	58.7891
54.7726	59.0001
54.0175	59.4001
54.6718	58.4272
55.0131	58.1853
54.3181	58.9165
54.2548	58.7968
55.2327	58.7143
54.6073	58.9291
55.004	58.986
55.6748	58.6798
53.6159	58.3641
53.9871	59.3678
53.6744	59.3865
54.6264	58.3872
54.5441	59.4861
54.193	58.3472
54.5886	58.2449
54.7314	58.834
55.1266	58.4909
54.8497	58.9061
54.8535	58.8134
54.6668	58.0525
55.3982	58.2566
53.7875	57.7189
54.9563	57.8014
54.8378	57.9931
55.0691	57.4946
55.2432	57.5056
55.7694	57.7724
55.5569	58.1827
55.4047	57.2797
54.2349	58.1988
55.2777	58.3873
55.302	58.3301
55.9364	58.6317
55.3095	58.4278
54.5006	58.6449
54.3063	58.031
55.9882	58.0356
54.7863	57.9399
54.1358	57.9601
55.0272	57.9113
54.1931	57.5215
54.127	59.0566
54.8102	58.2815
54.1153	58.4842
55.0141	58.1166
55.9085	57.869
55.2898	57.3973
56.2558	57.96
54.9391	57.8537
55.569	57.99
54.309	58.0473
54.6514	57.282
55.6739	57.6482
54.5116	58.3626
53.7996	58.6138
54.0242	57.9385
54.6938	58.2346
54.3256	58.2999
54.9045	58.2634
54.1681	57.4045
54.5899	58.0957
54.8903	58.5381
55.8622	58.6353
55.4637	58.2889
54.7464	58.3281
54.7354	58.6322
53.9324	58.6759
54.8745	58.1814
54.7837	57.9653
55.0491	58.799
55.0678	58.6699
54.7091	58.5799
54.8365	58.0419
54.0981	58.5357
53.044	57.7296
55.1627	57.9442
54.8955	57.8603
54.3688	57.5256
54.404	58.0936
53.5494	57.6468
54.1392	57.8797
54.5069	56.9698
54.379	57.0553
54.3214	57.1887
55.0132	58.1924
53.7702	57.5771
55.1683	58.2502
54.1432	58.3565
54.0464	58.4739
54.5907	58.434
52.4153	58.1792
54.305	57.7654
54.2225	57.25
53.8382	56.6195
54.6755	57.1472
54.5116	57.2995
55.2754	58.229
54.2316	57.6902
53.7691	57.19
53.8568	57.2971
53.8775	58.666
54.2388	58.8337
53.0808	57.9722
54.3867	58.425
52.7013	57.9406
53.4148	58.5155
54.3112	57.8647
55.5771	58.5042
54.2537	58.0692
54.2396	58.1219
54.9562	57.881
54.4833	57.7314
54.2965	56.9283
54.6899	57.4814
53.7144	57.9252
53.3468	58.4876
54.6747	57.8752
54.589	58.0705
54.3993	58.0734
55.3424	57.5192
54.9064	57.4044
54.0597	57.7298
53.4388	58.1294
54.5555	58.3247
55.0212	58.1062
54.3568	57.7019
53.6525	57.914
54.0166	57.6546
53.0982	58.1284
53.745	58.4682
53.8089	58.6248
55.3085	57.2499
53.85	57.9794
54.7441	57.4735
55.2132	57.8379
53.5537	58.6336
53.6384	58.3778
54.521	58.3325
54.07	58.2733
55.5258	58.1904
54.1947	58.2895
54.0328	58.3407
53.582	58.6985
53.0153	58.71
53.6506	59.0071
55.365	59.36
53.9592	59.3345
54.5242	59.41
54.5265	59.0445
55.1134	59.1831
54.2976	58.7135
54.0907	58.543
53.6927	59.1102
53.235	57.837
54.2808	58.0391
53.6259	58.1071
54.6996	58.4905
54.6817	58.2767
55.5712	58.4491
55.3668	58.3239
55.1971	58.9741
55.0086	58.6383
54.4969	58.7271
54.804	58.0641
54.1718	58.2024
53.2351	57.2154
54.526	57.8538
53.2254	57.6948
53.5795	58.5387
54.7846	58.3857
54.1419	57.9466
54.3814	58.3896
53.9447	58.2784
54.0509	58.2798
55.3206	58.5483
54.4827	58.362
54.6605	58.3988
54.3207	58.4003
54.8331	59.1657
54.666	58.8901
54.7274	59.4924
55.1339	59.0911
54.2926	59.5046
55.435	58.532
55.0137	58.6489
54.1183	59.1042
54.5437	58.7079
54.906	59.3093
54.3939	59.2857
54.4429	58.9112
55.4426	58.7006
54.0785	58.6455
53.9462	58.4409
53.4272	59.4678
54.5976	59.5457
55.0265	59.2685
54.7567	58.7958
53.1677	59.0846
54.8924	58.8597
54.6178	58.8949
55.5615	58.726
54.4008	58.6928
54.5579	59.0107
53.5068	58.4669
54.3143	57.7838
55.3759	57.9162
54.8331	58.1679
55.9825	57.8958
55.434	58.4077
55.4914	58.0331
54.1332	58.1582
54.7349	57.8425
53.8614	58.4962
55.0202	58.8957
54.6138	58.8897
55.2785	58.6019
54.9314	58.8738
54.1169	58.7117
53.1565	58.5636
54.2527	58.4924
53.6719	58.6978
53.8839	58.773
54.1	58.2857
54.7617	58.3078
54.0967	58.1424
53.4245	57.7419
53.2363	57.5553
52.9643	57.4462
54.5487	58.0988
54.209	58.1197
53.8777	58.6661
53.8938	58.4511
53.3217	58.1796
55.53	57.9655
54.6947	58.63
53.6262	59.0994
54.0265	59.3534
54.5571	58.5913
54.7916	59.0838
54.4184	58.0849
53.9312	58.3686
53.2784	58.1226
55.4354	58.1365
55.7676	58.0243
54.8522	58.1284
54.1706	57.9794
53.8365	58.1606
53.7128	58.1416
54.4062	57.8677
55.3684	58.1039
54.3174	58.7313
54.3647	58.1543
55.6621	58.6062
54.9263	58.6129
55.6826	58.3123
54.9468	57.9607
54.3037	58.2625
54.1557	58.6529
54.0792	58.1145
54.682	59.5516
54.5543	59.1509
54.1742	59.1596
53.6352	58.5853
54.4065	58.1678
53.5794	58.4661
54.52	58.731
54.7428	58.7218
53.9223	58.6492
54.4049	57.9222
55.2721	58.3326
54.6469	58.5731
54.4065	58.5909
55.0297	58.3701
55.0638	58.9706
54.5875	59.5676
53.9398	59.4693
53.9655	59.3273
54.7798	58.9912
53.7208	59.4217
53.1302	58.9306
54.3305	59.1162
53.3943	58.5108
54.9752	58.3108
55.499	58.4764
55.0604	59.3453
55.4899	59.2481
54.4353	58.8097
54.6886	59.0107
54.743	59.1631
54.3602	58.9187
55.2555	59.0592
54.1727	59.019
54.9535	58.1131
53.828	58.5301
53.9573	58.1895
54.038	58.4848
54.3104	58.5595
56.0329	58.4564
54.3241	58.4997
56.4951	59.3846
53.5322	59.4683
53.4759	59.3376
54.5786	59.394
54.6312	59.1845
54.205	59.3904
53.3692	59.4626
53.6308	59.7758
53.5093	59.6452
54.2162	59.5107
54.4931	59.2572
53.3449	58.013
53.898	59.2085
54.0732	58.3926
53.56	58.7084
53.8232	58.4001
53.7709	59.3558
54.6045	59.723
54.4539	59.1327
54.7116	57.9764
52.9561	58.5967
54.8136	58.7469
55.0242	59.4518
54.2274	58.592
54.4847	59.6074
54.7607	58.914
53.3122	58.6534
53.2653	59.5672
54.2526	59.6565
53.1352	58.9843
53.9336	58.3659
53.1288	58.4287
54.224	58.0969
53.9757	57.8231
55.5184	58.1177
55.1261	58.6544
55.1532	58.3387
53.5184	58.9803
54.5378	59.2463
55.2502	58.8166
54.5786	59.5655
54.5305	59.0347
53.6215	58.663
53.938	58.9933
54.5632	59.165
54.8944	59.0783
54.3603	59.0809
55.0677	59.6902
54.6922	59.1117
54.9714	58.6238
54.001	58.9021
52.904	59.3057
53.9952	58.966
55.2616	58.9063
54.3234	59.6605
54.8816	59.1768
54.5474	58.6796
54.057	58.9144
55.4865	58.536
54.7615	58.7782
55.1869	58.9649
53.6294	59.0204
54.1598	58.1282
54.3715	59.4387
52.9603	59.7884
54.3016	58.8529
54.322	58.9356
54.3813	58.7408
54.6832	59.0609
54.3622	59.4276
53.96	59.4332
53.9037	59.0603
55.6247	59.7451
56.0703	59.3875
53.6208	58.8165
54.016	59.4133
54.6492	58.6758
54.6909	58.7699
55.0264	59.2133
54.8603	59.6216
54.9316	59.411
55.736	59.5444
52.6971	59.5832
54.4428	59.6117
55.185	59.6058
55.5387	60.375
55.1382	59.3787
54.8112	59.2451
54.7761	59.4723
55.9543	59.0457
55.0092	59.4545
55.1934	59.4427
54.4587	58.9872
54.1435	58.9895
53.3838	59.5876
55.008	58.379
55.4773	57.7319
55.5157	58.1195
55.3255	58.8347
55.1904	59.1582
54.5127	58.8013
54.3238	58.5986
54.0775	58.3904
53.3876	58.5895
54.4517	58.011
53.9763	57.9427
55.4032	57.2077
53.9516	57.8225
54.4287	59.0288
54.2778	57.6823
54.9274	57.6219
55.52	58.077
55.7331	58.3973
55.3451	59.1559
54.7493	58.4487
54.9655	58.5011
54.2926	58.3778
54.3938	58.8532
54.5282	58.0271
55.5092	58.2957
54.4065	57.5278
54.4407	57.634
54.1271	58.4724
55.2931	58.727
52.5638	58.7907
53.4015	59.2605
55.9308	58.9001
54.3963	58.0545
53.8322	59.1785
54.348	58.9964
54.0557	59.5563
52.2955	59.2488
54.6483	58.0404
53.8442	58.5136
53.8325	58.1449
54.8102	58.5192
55.0785	58.1952
55.4086	58.0701
54.9278	57.5164
55.4826	58.5578
55.0031	59.627
53.7288	59.3314
54.1778	59.0529
54.4894	59.5784
54.7969	59.2234
54.3574	58.9284
54.1373	59.2142
55.0811	59.5871
54.5876	59.5286
54.6424	59.1272
55.6204	59.4219
54.4591	58.7509
54.4307	58.9445
54.3936	59.235
53.4191	58.9108
54.2099	58.7845
55.117	58.8229
53.6064	58.7861
54.8204	58.5118
54.4474	58.8923
55.3346	59.296
55	58.5494
56.0632	58.2807
55.0046	59.0333
53.1374	58.8894
54.1532	58.2504
54.3641	58.0357
54.2238	58.9426
55.3881	58.3252
53.985	58.3234
55.2326	58.4161
53.5112	58.1802
53.0948	57.6622
54.5067	58.3947
54.0189	58.2925
56.2176	58.7983
55.411	58.1063
55.6795	57.7097
55.1182	57.8309
53.9092	58.9673
54.7913	58.4994
55.9033	59.0238
54.1375	58.5309
55.6388	57.7791
55.0787	57.9707
55.0502	58.3869
55.1203	58.5694
54.0019	59.1254
54.4991	59.0678
53.7575	59.1377
53.3215	58.6814
53.8801	58.1031
54.2619	58.3732
54.5302	58.25
54.3195	58.2114
53.8023	59.2301
55.6105	59.6795
53.5189	58.8999
54.6183	58.7779
54.6187	58.5918
54.0286	58.5335
55.4364	59.0595
54.7127	58.9623
54.3024	58.7229
53.8741	57.8687
55.808	58.1698
54.4317	58.336
54.5709	58.4855
53.7757	57.9224
54.058	58.2598
53.554	58.4068
53.7963	58.6023
55.2315	58.2853
55.2895	58.0153
55.7496	57.7975
55.7139	57.4905
54.9482	58.1267
53.8326	58.0923
55.0605	58.335
54.7924	58.4408
54.5433	57.8845
55.6738	58.0841
55.4725	58.5962
55.8869	58.8234
54.3295	58.345
55.9781	58.3354
55.1516	58.4274
55.346	58.4734
55.5614	58.4216
55.1679	57.7535
54.5283	58.4603
55.1137	57.743
53.4354	57.642
53.8303	58.0468
53.8741	57.7891
53.3203	57.9546
53.945	57.9224
54.0465	57.7462
52.7243	57.4174
53.3668	57.4447
54.7061	58.4458
55.1152	58.2453
53.4966	58.8124
53.6678	57.8967
52.5261	58.1196
55.5511	57.9796
52.9548	57.5562
53.0369	56.893
53.979	57.5014
54.7	57.846
53.9777	57.2505
54.4413	57.2705
55.2006	57.8325
53.9842	57.5715
53.7255	57.8038
54.8981	57.4624
54.2335	56.9909
55.2237	57.7385
54.9986	57.4647
53.8889	57.7491
55.6299	57.906
54.5729	57.5689
53.9631	57.7072
54.6154	57.2221
54.342	57.3965
54.866	58.5504
54.998	57.9408
54.7193	57.1952
53.3787	57.4508
52.5352	57.9651
54.3296	58.6497
55.0832	58.3438
55.2839	58.1788
56.1937	57.5117
54.7552	57.0889
54.9098	57.0353
54.5999	57.0285
54.8867	56.5261
54.0733	55.9211
53.1816	55.2825
52.5316	56.5354
54.0683	56.037
53.6128	55.6513
53.7838	56.3699
53.5908	56.5948
52.9356	56.3929
53.6394	56.6994
53.6883	56.7407
54.4736	56.9948
55.4459	57.2001
54.6816	57.105
54.4306	56.9753
53.879	56.5811
53.4495	56.2062
53.9242	56.982
53.4375	57.4609
54.1597	57.1037
54.3714	57.2105
54.7043	56.446
53.6248	56.1466
54.3056	56.2131
54.4799	56.7477
54.5298	57.5854
52.9068	57.2759
54.2378	57.3923
54.4536	57.3599
53.6199	57.2823
54.1692	57.8872
54.7273	57.5249
55.1833	57.1975
55.3219	56.2507
54.4105	56.9611
54.6118	57.3576
54.4028	57.1559
54.4421	56.4688
52.9501	56.2446
54.0045	56.3964
54.392	57.1378
55.084	56.0039
55.4441	56.566
54.8391	56.4776
55.3207	56.4065
54.5634	55.8773
55.472	56.3948
53.7587	56.1948
54.4393	56.7161
55.585	56.6274
55.1459	56.359
55.886	56.8303
54.2127	57.0309
54.6815	57.5973
54.9122	57.6268
55.0561	56.5133
54.8911	56.4885
54.8131	56.6576
54.9475	56.7462
54.1669	57.02
53.0362	55.8931
54.2119	55.9185
54.2768	55.9542
53.1477	55.5243
54.8502	55.8095
54.556	57.8683
54.5717	57.9775
54.4086	57.9787
54.0147	57.4559
54.0678	57.6848
55.2661	56.7176
54.4747	56.6548
55.1812	56.8359
54.0101	56.277
53.7939	56.1428
53.6355	56.4849
54.3189	56.5047
53.304	56.6402
53.853	56.2902
55.3787	55.7496
54.3109	55.9778
55.2965	57.2979
54.2426	56.0477
55.1725	55.5986
53.9999	56.2622
54.095	56.4411
55.7818	55.7759
55.8901	56.5043
54.6767	56.6765
54.395	56.5199
55.1074	57.1517
54.2516	56.8417
54.5207	56.7371
54.1346	57.4506
54.6709	57.3476
55.051	57.5147
54.8049	57.0077
54.7399	57.4712
54.4197	57.298
54.7975	56.9525
56.1346	56.4358
56.3962	56.8985
54.5373	57.1927
55.0328	57.0167
54.4996	57.7199
55.3624	57.5966
55.0114	57.5989
55.701	58.0077
55.9193	56.8972
54.2103	56.9465
55.2075	56.8168
55.2177	56.7862
54.637	57.4926
54.5873	57.4797
54.9942	57.6582
52.9004	57.7197
53.2602	57.4566
53.3253	57.7134
54.0713	57.3013
55.1622	57.4194
55.4446	57.7385
54.5048	57.2048
53.9264	57.0157
55.2948	56.8977
55.1565	56.9364
54.6459	56.4764
54.3862	56.9479
54.7333	57.1313
54.2174	57.0201
54.3466	56.7571
54.1681	55.9511
54.2471	56.4717
54.0908	56.1054
54.3274	56.452
54.2507	57.1777
54.7278	56.6949
53.9536	56.6268
53.4024	57.7952
55.7281	57.4059
54.1885	57.2368
55.3166	57.42
55.2686	56.3426
56.4034	56.8636
56.4444	57.5347
54.8668	56.9235
54.1083	56.9092
54.2775	57.5171
54.2045	56.905
54.6283	57.4705
54.4751	57.5548
55.2943	57.3386
55.1337	57.0896
55.0349	57.6142
54.0602	57.1912
54.6336	56.9343
54.2566	57.5835
54.3064	57.0902
53.7538	56.6437
54.7127	56.8275
55.3284	56.8987
54.6575	56.9466
54.1688	57.0171
56.0784	56.7023
55.581	56.9753
54.1333	56.0848
54.2475	56.7579
54.411	56.7827
54.2057	56.9164
54.017	57.3426
54.2522	56.9807
55.9736	56.7177
55.4041	57.4829
54.1369	57.3904
55.4079	58.1477
53.947	57.1198
54.0356	56.065
54.8908	57.2871
53.5102	56.7682
54.1438	57.2481
54.9575	56.9369
54.5316	57.0698
54.93	57.4981
53.9108	57.0648
54.572	57.1394
54.8861	58.1254
54.0179	57.4866
54.1023	57.8422
53.6038	57.8078
54.4254	57.4419
54.6482	57.0781
53.3107	56.4549
53.2017	56.4188
53.6946	57.1299
54.7267	57.64
53.6148	57.108
54.27	57.0973
53.1659	56.8159
54.7771	57.0444
55.0272	56.7673
54.5845	56.9624
54.0032	56.7003
53.8201	57.1586
54.0101	57.291
53.9827	57.1404
54.0325	56.913
53.0592	57.3596
53.785	57.4703
54.0054	57.1994
55.0486	57.2148
54.0946	57.7304
53.8868	57.2779
54.4395	57.5368
55.1132	57.1369
54.7632	57.0042
54.7134	57.6626
53.2204	57.0172
54.4409	56.6689
54.3817	57.0053
53.6587	57.3238
55.643	57.2756
54.67	57.2789
55.9958	57.4539
54.0542	57.37
55.3695	57.6582
54.0616	57.7463
55.2621	56.8851
54.6031	56.8688
54.3344	58.1392
54.3424	57.8619
54.3414	59.1002
53.5277	58.3496
53.6861	58.0125
54.0894	57.6224
54.6597	57.5308
54.433	58.2121
54.5543	58.4214
54.1941	58.4668
54.3324	58.2153
55.5728	57.9603
54.3874	58.3744
55.7516	57.8485
55.0735	58.0602
53.6836	58.9369
55.2383	57.887
56.1156	58.2308
55.2417	58.2834
55.0636	58.2553
54.3256	58.6969
53.4473	58.1955
54.687	59.0371
54.5596	58.5631
53.9555	58.284
53.9101	58.4451
54.92	58.1086
54.6797	58.9702
53.9691	59.1667
54.7781	59.336
55.1773	59.7005
56.0833	59.3151
54.7847	58.8993
54.2912	58.6401
54.7503	58.8161
54.1922	59.6253
54.4251	59.0943
54.59	59.002
56.2919	58.8305
55.3297	58.8559
54.7412	58.2881
55.1266	58.3213
54.6444	58.7477
53.7169	59.4394
54.0518	58.7543
54.6086	58.698
53.9274	58.9324
53.5957	59.6072
52.9952	58.7032
54.547	59.0459
54.0814	58.5197
53.6385	58.8521
54.0213	58.2173
53.8035	58.3368
52.369	57.9341
54.2383	58.9269
53.8056	59.1409
54.8011	58.5431
53.6855	59.3303
55.0896	58.1583
54.7048	58.5498
54.118	57.7759
54.4441	57.7913
54.244	57.8783
53.8159	58.3533
55.2181	57.7276
54.6864	58.5709
55.3496	57.7719
55.1453	58.6064
54.3934	57.0253
54.1261	57.5665
53.9329	57.3416
54.1013	57.6534
53.8046	57.7207
55.3085	58.5587
54.6917	58.7684
54.6472	59.1136
54.8537	59.4118
55.0829	60.0733
54.8769	59.1161
54.3194	59.2843
54.9353	59.6269
54.7573	58.9059
54.0949	58.9796
54.3278	58.8386
54.5262	58.2337
53.6636	57.9648
54.2474	58.7854
55.0803	58.376
54.3298	59.0176
54.378	58.1941
53.8108	57.6291
53.7053	57.9581
54.6248	57.9395
53.2702	57.6572
54.1727	58.7064
53.0678	57.9297
54.1296	58.6814
55.0668	58.1081
54.9908	58.7398
54.9338	58.7635
55.0712	58.228
53.4502	58.6487
53.0603	58.4682
53.1569	58.1161
53.8381	58.222
53.0587	57.8708
53.7371	57.7648
53.5023	57.842
54.4658	58.1496
54.7328	57.8171
55.208	57.5274
53.6003	58.0004
54.46	57.532
54.6655	57.6685
54.373	57.9075
55.2258	57.2184
54.0099	57.0791
54.0469	57.498
53.9388	56.2092
54.0155	56.7703
54.5657	57.6779
54.2627	57.8293
53.393	57.5222
55.3318	57.3505
54.833	57.6915
55.5097	57.4647
56.097	57.4367
55.3954	56.9747
55.2569	56.535
54.2843	56.9708
54.3773	57.1647
56.6811	57.0205
55.2481	57.443
53.9885	57.3663
55.3012	57.2878
55.0752	56.762
55.1065	57.57
54.6344	58.0354
55.9395	57.6763
54.0631	56.9319
55.1441	57.297
53.8665	58.1234
55.1737	57.6384
53.4949	57.5038
54.463	58.1563
53.534	58.6593
55.0341	57.948
54.7776	57.7881
54.1054	58.3412
53.6686	58.4759
55.2477	57.9678
54.5736	57.9155
54.2635	58.8325
53.4271	58.0528
53.6042	57.9559
54.8279	58.1483
55.2531	57.7964
54.1226	57.3338
54.3696	57.8928
54.6666	57.5437
54.6253	57.0938
53.5469	57.5326
54.6474	57.1277
54.8425	56.8956
54.1393	57.6443
53.5171	58.0116
54.8665	57.6167
54.4153	57.4861
54.4293	57.5254
54.8568	57.0761
53.3664	58.0251
54.7619	57.2831
53.875	58.0771
53.9159	59.047
54.0398	58.1954
53.895	58.0635
54.9869	58.1144
54.8312	57.6021
55.0425	57.9123
54.5292	57.7824
53.8618	57.8568
53.7901	57.1367
53.5514	56.4385
54.9447	56.6944
54.0479	56.7652
54.8692	56.8697
54.4314	56.7636
53.9739	57.1056
54.2238	58.2348
53.8833	57.6565
54.5211	58.3991
53.9888	58.4556
53.2644	57.5478
54.4558	57.414
53.2558	56.9241
55.7553	56.8086
54.3629	57.4153
53.4719	56.7052
54.3592	56.7165
54.0292	57.2441
54.0919	56.5449
54.1477	56.4991
54.9892	56.1517
54.2739	56.1395
55.5853	56.8212
54.0683	57.1368
52.4097	57.1035
53.7978	57.0582
53.0051	57.0654
54.7937	57.2121
54.5755	57.6554
54.0168	57.2636
54.6874	57.5151
54.3585	57.7371
53.8319	57.6643
54.3074	57.6341
55.0076	57.6017
54.5255	56.9415
53.8499	57.4778
54.4757	57.4022
53.0226	57.0819
54.5044	57.8821
55.4429	57.5705
54.1159	57.2387
54.8355	57.1359
55.0743	57.7654
54.2316	58.0032
54.179	56.9473
53.3423	56.518
54.1868	56.7764
54.4116	56.3738
54.6488	56.932
54.6257	56.8529
54.4041	56.992
55.5394	56.6728
54.1318	56.3966
53.8957	56.2475
54.2531	56.2649
53.7584	56.1919
54.0992	57.2381
53.8383	57.1193
54.8235	56.5166
54.7583	56.9644
55.8903	56.8139
55.7434	55.3979
55.0138	56.1184
55.5657	56.9615
54.7189	56.619
54.5511	57.0782
52.8462	56.676
54.3964	56.0471
54.8126	56.1965
54.6876	57.0136
55.2838	57.3122
55.5449	57.4891
55.223	57.3566
55.6843	56.9762
55.705	57.0065
55.2633	57.1294
54.9327	57.3171
53.9612	56.8137
54.7664	56.7249
54.0674	56.8785
55.4043	56.7355
54.6285	56.72
54.1985	56.3161
53.8889	56.5291
53.9093	56.5097
54.5398	56.5325
53.8044	56.6974
53.7883	56.6777
53.3247	56.8716
54.3669	56.9804
55.0526	56.8192
51.5546	57.1229
53.3988	57.1719
53.3806	56.9765
53.9266	56.9827
55.1702	57.0837
55.1236	56.7906
54.2288	56.7819
54.3969	56.6292
54.6402	57.1353
54.5099	57.1995
54.2198	57.4206
54.4313	57.1348
54.0973	57.3895
55.2933	56.8278
54.0607	57.1547
53.3548	57.9047
53.988	57.8116
54.3194	56.5367
55.2172	57.8624
55.8551	57.6678
55.0453	57.5212
55.7716	57.2828
55.8685	57.8533
55.0832	57.9304
54.3829	57.6409
54.2534	57.3066
53.4638	57.2604
54.7838	57.4669
54.1335	56.6964
54.5566	57.4717
53.932	57.9313
54.4859	58.1916
53.2561	57.8254
54.8863	57.3921
55.1084	57.4979
52.4941	57.6919
53.453	57.8441
54.1908	57.82
53.8395	58.395
54.3524	58.0725
53.7295	57.7054
54.2023	56.9486
53.6623	57.4766
55.2647	58.0717
54.6924	57.7449
55.3963	57.6559
54.6042	57.7623
55.5525	58.3613
53.8221	58.4634
54.2475	57.5151
54.8769	57.8075
54.2391	57.7811
54.8017	58.0667
54.7543	57.4186
54.6155	57.0908
53.8534	57.0903
54.6505	56.7848
54.2	57.5964
54.0433	57.2658
54.1404	57.3563
55.3775	57.5152
53.3493	56.6798
55.9894	57.5072
54.9648	58.3642
54.5524	57.8886
55.3763	58.0619
55.5392	57.5645
54.7896	57.7855
55.2029	58.3013
53.7656	58.2841
55.1172	57.5169
54.8396	57.5633
55.1133	56.9536
55.2577	56.9421
56.5425	57.6178
55.4697	56.964
54.8311	57.4823
55.257	57.7912
55.1217	57.6594
55.0465	58.0349
55.6475	58.1069
54.571	58.0809
55.2587	58.2322
53.5673	57.7679
53.7073	57.3079
55.5477	58.3797
54.0995	58.497
54.7509	57.7815
54.9922	57.7852
55.0373	57.5412
54.3239	57.7113
56.4295	57.6682
54.0316	58.7878
55.3385	59.0888
54.256	59.3639
54.2337	58.7235
54.0827	59.2931
53.7508	58.6816
54.5784	59.7371
54.5114	60.3129
54.203	59.384
54.0322	58.5522
54.1036	58.2164
55.2669	58.4616
55.0988	58.624
55.2987	58.9428
52.8624	58.3625
53.9566	58.0887
52.9425	58.7622
53.3699	58.6882
54.8814	59.4609
53.4191	59.077
53.8112	59.0457
54.1208	58.7755
54.7884	58.7221
53.5955	58.3239
55.2893	59.067
54.8796	58.6687
53.7941	58.2009
55.1459	58.7874
55.0998	57.7543
54.1839	58.7542
53.875	58.2513
54.7891	58.4893
54.9959	58.2854
53.3203	57.8974
55.0923	58.3264
54.8894	58.6009
54.7221	58.9989
54.6418	57.9557
54.3038	57.8791
54.1629	58.1888
54.4171	58.7257
53.4919	58.0644
55.3383	58.164
53.5508	58.2551
53.1628	59.5001
55.051	59.3859
55.0586	59.4145
55.3287	59.1422
53.4577	59.1812
53.5844	58.7528
54.9147	58.4316
53.8538	58.2035
55.0771	58.3694
54.5614	59.0573
54.2302	59.2763
55.1767	58.672
54.7462	58.0481
54.0905	57.7503
54.3819	58.218
54.7498	58.5835
54.6727	58.6196
54.9431	58.4804
54.8969	58.6638
55.0568	58.0296
53.7242	57.6377
52.8434	58.3597
54.6198	57.3392
55.7762	57.9954
53.5044	57.5157
53.8828	58.5051
54.4036	58.6756
53.4946	58.8173
54.2226	59.0614
54.2149	59.7954
54.3499	59.0222
54.3631	58.9377
53.0616	58.892
54.5232	58.8134
53.5844	59.0879
54.3617	59.1292
54.9078	58.6808
54.5433	58.7676
55.0048	58.9593
54.829	59.3128
54.7685	59.1326
54.7954	59.1423
55.0705	58.4291
54.6348	58.7195
54.6408	58.8083
54.1901	58.8179
54.0503	59.1488
53.8378	59.0416
54.2367	58.2054
54.2963	58.6798
53.8922	58.221
55.1499	57.8273
54.3518	58.5851
53.6225	58.2434
54.0576	58.8776
54.052	59.2006
53.3228	58.3615
54.8778	58.3345
54.5726	58.078
54.6236	58.1311
55.053	58.2569
55.5532	57.8639
56.0713	58.2924
55.0437	58.1937
54.7197	57.923
55.9559	58.2205
55.0036	57.7903
55.6201	57.6413
56.4294	58.0494
54.0542	58.1105
54.4528	57.9933
53.9557	58.1578
54.5858	57.8465
55.9348	58.3937
54.549	58.2675
54.4627	58.4665
55.2235	58.4522
54.5643	59.0735
55.2063	57.8397
55.8083	58.2904
54.609	59.2496
55.3202	58.3524
54.5291	58.8225
55.5782	59.0539
54.2317	58.7413
53.995	57.3969
55.0221	57.4399
54.7071	58.1125
54.6529	57.8598
53.8738	57.967
54.4655	58.7343
53.9285	58.5484
53.7781	57.7785
55.2561	58.318
52.947	58.8234
54.4495	58.7174
53.3072	59.3422
54.3095	59.2544
53.5284	58.6703
53.9117	59.0726
54.5885	59.2461
53.118	59.2771
54.0824	59.6794
53.8926	59.2797
54.1226	58.6348
53.7743	58.6797
55.0656	58.3233
55.3044	59.5487
55.8037	59.0867
54.2553	58.0949
55.06	58.0293
54.8422	58.1007
54.925	57.2891
55.0446	58.5089
54.2093	58.5572
53.1642	58.628
52.7948	58.9046
54.517	58.2024
53.7324	58.4923
54.3888	58.4522
52.7377	58.4454
52.7098	59.0577
53.4726	58.8762
54.442	58.62
54.1028	58.0237
53.5255	59.0333
54.5984	57.7805
53.7179	57.9995
54.4022	57.6093
53.3193	58.1193
54.3639	57.4733
55.3987	57.4996
54.8407	58.779
54.9037	58.6816
54.7792	57.7759
55.1027	58.9133
55.4242	58.9459
54.6512	60.153
54.5271	58.3782
54.8016	58.1764
55.2663	58.0994
53.8393	58.8624
53.7017	59.0398
53.8898	58.8967
54.9976	59.112
53.9314	59.1535
54.9653	59.3768
54.6708	59.8132
53.8073	59.2105
54.3765	59.4917
52.8084	59.0489
52.7886	59.1694
54.2326	58.9804
53.2314	58.5625
53.4453	58.5732
54.2196	58.8081
52.2652	59.511
54.9216	59.0168
53.8766	59.4161
54.3959	58.2744
53.3872	59.3566
53.2536	59.107
54.4762	58.6377
53.8939	58.5999
53.815	58.0942
53.8735	58.6159
54.8222	57.9911
55.172	57.4365
54.152	58.6196
53.5585	58.8083
54.2017	58.3009
55.4597	58.4059
[truncated: 27,800 more rows]

[truncated: 22 more sheets: Fig4J, Fig5A, Fig5B, Fig5D, Fig6B, Fig6C, Fig6F, FigS1A, FigS1B, FigS1C, FigS2A, FigS2B, FigS2C, FigS2D, FigS3, FigS4, FigS5, FigS7, FigS8, FigS10 …]
